# Supplementary material for: Acute multi-sgRNA knockdown of KEOPS complex genes reproduces the microcephaly phenotype of the stable knockout zebrafish model
Source: PLoS One. 2018 Jan 18;13(1):e0191503. doi: 10.1371/journal.pone.0191503 (PMC5773193; doi:10.1371/journal.pone.0191503)
Supplement: S1 Table — (XLSX) [file pone.0191503.s004.xlsx]

## Sheet: Sheet1
Supplementary table 1:sgRNA sequences targeting zebrafish KEOPS genes
sg RNA name	sgRNA Sequence	genomic protospacer sequence
osgep_E1_sgRNA1	GGTCTCACCTTGTCCAGGTG	GCTCTCACCTTGTCCAGGTG
osgep_E2_sgRNA2	GGCCGGTAGGAACCCTGAGG	GCCCGGTAGGAACCCTGAGG
osgep_E2_sgRNA3	GGTCCTCACGGTCCTCCAGG	GATCCTCACGGTCCTCCAGG
tprkb_E2_sgRNA1	GGATGCATTCCAGATCCTGG	GGATGCATTCCAGATCCTGG
tprkb_E3_sgRNA2	GGATGACATCATCTCAAAGG	TGATGACATCATCTCAAAGG
tprkb_E1_sgRNA5	GGCGACTGAGCTCAGGAAAA	TGCGACTGAGCTCAGGAAAA
scrambled_sgRNA1	ACAAGGAGGTAGGCGAGAAC
scrambled_sgRNA2	ATTGGTTAGGCTCGCTATGT
scrambled_sgRNA3	GGAGACGGATGCGAGCGTGG
scrambled_sgRNA4	GCGGTCACCGATTGTCTGGA
scrambled_sgRNA5	ACGTGGCTACGTATCGAGGA
