# Supplementary material for: Acute multi-sgRNA knockdown of KEOPS complex genes reproduces the microcephaly phenotype of the stable knockout zebrafish model
Source: PLoS One. 2018 Jan 18;13(1):e0191503. doi: 10.1371/journal.pone.0191503 (PMC5773193; doi:10.1371/journal.pone.0191503)
Supplement: S2 Table — (XLSX) [file pone.0191503.s005.xlsx]

## Sheet: osgep
gRNA	Forward primer coordinates	Forward primer	Forward primer with universal tag	Forward primer Tm	Forward primer off-targets	ensemble variants	Reverse primer coordinates	Reverse primer	Reverse primer with universal tag	Reverse primer Tm	Reverse primer off-targets	ensemble variants	Pair off-targets	Product size
osgep_g1,2,3	4:5323613-5323631	CACCTTTTGTGTACGCGAC	ACACTGACGACATGGTTCTACACACCTTTTGTGTACGCGAC	57.8	0	0	4:5323895-5323914	GCTAATAAGATCGGCATTGG	TACGGTAGCAGAGACTTGGTCTGCTAATAAGATCGGCATTGG	57.4	0	0	0	302
off targets	Forward primer coordinates	Forward primer		Forward primer Tm	Forward primer off-targets	ensemble variants	Reverse primer coordinates	Reverse primer		Reverse primer Tm	Reverse primer off-targets	ensemble variants	Pair off-targets	Product size
off_osgep_g3_col11A2	19:7269459-7269477	CAGATTCACCAGGCTCACC	ACACTGACGACATGGTTCTACACAGATTCACCAGGCTCACC	59.2	0	0	19:7269726-7269749	CTAATGGTGCTGATGTAAGTAACG	TACGGTAGCAGAGACTTGGTCTCTAATGGTGCTGATGTAAGTAACG	58	2	0	0	291
PRIMER TAG FORWARD	infront of every forward primer	ACACTGACGACATGGTTCTACA				PRIMER TAG REVERSE	infront of every reverse primer	TACGGTAGCAGAGACTTGGTCT

## Sheet: tprkb
gRNA	Forward primer coordinates	Forward primer	Forward primer with universal tag	Forward primer Tm	Forward primer off-targets	ensemble variants	Reverse primer coordinates	Reverse primer	Reverse primer with universal tag	Reverse primer Tm	Reverse primer off-targets	ensemble variants	Pair off-targets	Product size
tprkb_g1	4:28383679-28383701	GATTTCAGAGTAAAGGCTTCTGG	ACACTGACGACATGGTTCTACAGATTTCAGAGTAAAGGCTTCTGG	58.6	3	0	4:28383923-28383946	GTTATTCCACCAAATATTGATTGC	TACGGTAGCAGAGACTTGGTCTGTTATTCCACCAAATATTGATTGC	58.7	4	0	0	268
tprkb_g2	4:28383011-28383032	AAACCAGTAAAGAGGAGAGCCC	ACACTGACGACATGGTTCTACAAAACCAGTAAAGAGGAGAGCCC	60.1	0	0	4:28383252-28383276	GGTTTTGTAGCTGTCCAACTTTAAC	TACGGTAGCAGAGACTTGGTCTGGTTTTGTAGCTGTCCAACTTTAAC	59.6	0	0	0	266
tprkb_g5	4:28384653-28384674	TTAAACATCCTTTGTCACGTCG	ACACTGACGACATGGTTCTACATTAAACATCCTTTGTCACGTCG	60	0	0	4:28384385-28384406	TGCTCTTACCATTGATGGATTG	TACGGTAGCAGAGACTTGGTCTTGCTCTTACCATTGATGGATTG	60	0	0	0	290
off targets	Forward primer coordinates	Forward primer		Forward primer Tm	Forward primer off-targets	ensemble variants	Reverse primer coordinates	Reverse primer		Reverse primer Tm	Reverse primer off-targets	ensemble variants	Pair off-targets	Product size
off_tprkb_g1_slc35c2_1	23:20512389-20512409	AGCACACGTGAAGCCTATAGG	ACACTGACGACATGGTTCTACAAGCACACGTGAAGCCTATAGG	59.4	0	0	23:20512663-20512682	ACCATGATGAAACCCTCCAG	TACGGTAGCAGAGACTTGGTCTACCATGATGAAACCCTCCAG	59.8	0	0	0	294
off_tprkb_g2_noncoding_1	19:16106571-16106588	ACGATGTGTCCTCTGGGC	ACACTGACGACATGGTTCTACAACGATGTGTCCTCTGGGC	59.6	12	n/a	19:16106798-16106822	CTAATTAAATAGGATCAGGCTGTGC	TACGGTAGCAGAGACTTGGTCTCTAATTAAATAGGATCAGGCTGTGC	59.6	0	n/a	0	252
off_tprkb_g2_march9_intronic_2	23:36653976-36653998	GGTGGAAAATGATCATACACAAG	ACACTGACGACATGGTTCTACAGGTGGAAAATGATCATACACAAG	58.4	11	1	23:36654251-36654272	AAGAGCACTTCAACTGGAACTC	TACGGTAGCAGAGACTTGGTCTAAGAGCACTTCAACTGGAACTC	57.7	0	0	0	297
off_tprkb_g2_noncoding_3	1:45767666-45767687	AATCACCTTCAGCGTTTATGAC	ACACTGACGACATGGTTCTACAAATCACCTTCAGCGTTTATGAC	58.3	2	n/a	1:45767919-45767938	TGAGTGTGTGAGCAGACAGC	TACGGTAGCAGAGACTTGGTCTTGAGTGTGTGAGCAGACAGC	58.7	3	n/a	0	273
off_tprkb_g2_noncoding_4-1	3:3343808-3343829	ATAGCGTTTTGACACAACAAGC	ACACTGACGACATGGTTCTACAATAGCGTTTTGACACAACAAGC	59.3	2	n/a	3:3344072-3344090	AATGCGTCATGTGAACGTG	TACGGTAGCAGAGACTTGGTCTAATGCGTCATGTGAACGTG	59.1	21	n/a	0	283	very repetitive region
off_tprkb_g2_si:ch73-127m5.1_intronic_4-2	12:35030666-35030688	TGATTAGCTAGCCCAGTTGTGTC	ACACTGACGACATGGTTCTACATGATTAGCTAGCCCAGTTGTGTC	60.7	80	0	12:35030937-35030956	AGGGTGCACTCTTTTCAAGC	TACGGTAGCAGAGACTTGGTCTAGGGTGCACTCTTTTCAAGC	59.5	2	0	0	291	very repetitive region
off_tprkb_g2_noncoding_4-3	3:59480983-59481006	TTAATACCCATAAACAGTGTTGCC	ACACTGACGACATGGTTCTACATTAATACCCATAAACAGTGTTGCC	59.3	16	n/a	3:59481251-59481273	GACGACATCCAATTTGTAAAGC	TACGGTAGCAGAGACTTGGTCTGACGACATCCAATTTGTAAAGC	58.6	2	n/a	0	290	very repetitive region
off_tprkb_g2_noncoding_4-4	3:3462311-3462335	GGAGGAAAATTATCATACACGAGTC	ACACTGACGACATGGTTCTACAGGAGGAAAATTATCATACACGAGTC	59.3	66	n/a	3:3462571-3462590	AACAAAGCATGCACAGACCT	TACGGTAGCAGAGACTTGGTCTAACAAAGCATGCACAGACCT	58.4	9	n/a	0	280	very repetitive region
off_tprkb_g2_noncoding_4-5	KN149947:13078-13099	GCCAAACGTACAATATTCATCG	ACACTGACGACATGGTTCTACAGCCAAACGTACAATATTCATCG	59.4	0	n/a	KN149947:13334-13352	AAACCTGCAGGGACACTGG	TACGGTAGCAGAGACTTGGTCTAAACCTGCAGGGACACTGG	61.1	67	n/a	0	290	very repetitive region
PRIMER TAG FORWARD	infront of every forward primer	ACACTGACGACATGGTTCTACA				PRIMER TAG REVERSE	infront of every reverse primer	TACGGTAGCAGAGACTTGGTCT
																				GCTTGAAAAGAGTGCACCCT

## Sheet: scrambled
off targets	Forward primer coordinates	Forward primer	Forward primer with universal tag	Forward primer Tm	Forward primer off-targets	ensemble variants	Reverse primer coordinates	Reverse primer	Reverse primer with universal tag	Reverse primer Tm	Reverse primer off-targets	ensemble variants	Pair off-targets	Product size
off_scrambled_g1_noncoding	25:10214384-10214406	CAGATTTTACCACATTCTCTCCC	ACACTGACGACATGGTTCTACACAGATTTTACCACATTCTCTCCC	16	59	n/a	25:10214643-10214665	ACAGCCATTAGTACTACCTGCTG	TACGGTAGCAGAGACTTGGTCTACAGCCATTAGTACTACCTGCTG	57.7	0	n/a	0	282
PRIMER TAG FORWARD	infront of every forward primer	ACACTGACGACATGGTTCTACA				PRIMER TAG REVERSE	infront of every reverse primer	TACGGTAGCAGAGACTTGGTCT
