# Supplementary material for: Acute multi-sgRNA knockdown of KEOPS complex genes reproduces the microcephaly phenotype of the stable knockout zebrafish model
Source: PLoS One. 2018 Jan 18;13(1):e0191503. doi: 10.1371/journal.pone.0191503 (PMC5773193; doi:10.1371/journal.pone.0191503)
Supplement: S3 Table — (XLSX) [file pone.0191503.s006.xlsx]

## Sheet: Sheet1
Supplementary Table S3: mutagenesis off-targets
Amplicon	reads aligned	unmodified	NEHJ	insertions	deletions	substitutions	comment
off_osgep_g3_col11A2	30451	23989	6462	789	3283	2694
off_tprkb_g1_slc35c2_1	53995	52611	1384	1	4	1379
off_tprkb_g2_noncoding_1	51728	51216	512	1	11	500
off_tprkb_g2_march9_intronic_2	101670	99436	2234	0	2	2232
off_tprkb_g2_noncoding_3	85141	83510	1631	0	4	1627
off_tprkb_g2_noncoding_4-1	155012	150267	4745	4	3	4740
off_tprkb_g2_si:ch73-127m5.1_intronic_4-2							no alignment
off_tprkb_g2_noncoding_4-3	72073	1315	70758	1	12	70750	SNP in analysis window
off_tprkb_g2_noncoding_4-4	154070	150137	3933	4	1	3928
off_tprkb_g2_noncoding_4-5	3	3	0	0	0	0
off_scrambled_g1_noncoding	170634	168770	770	1	77	1787
