# Supplementary material for: Acute multi-sgRNA knockdown of KEOPS complex genes reproduces the microcephaly phenotype of the stable knockout zebrafish model
Source: PLoS One. 2018 Jan 18;13(1):e0191503. doi: 10.1371/journal.pone.0191503 (PMC5773193; doi:10.1371/journal.pone.0191503)
Supplement: S4 Table — (XLSX) [file pone.0191503.s007.xlsx]

## Sheet: Sheet1
Supplementary Table S4: calculation likelihoods for off-target col11A2
col11A2	sgRNA 3 (osgep)	chance for no mutation per allele	chance for one mutation per allele	chance for one mutation per allele in both alleles	chance for no frameshift per allele	chance for one frameshift per allele	chance for one frameshift per allele in both alleles
no mutation	0.788	0.788	0.212	0.044944
mutation	0.212
coding	1
frameshift	0.309				0.934492	0.065508	0.0042913
in frame	0.691
-non coding	0
