# Supplementary material for: Acute multi-sgRNA knockdown of KEOPS complex genes reproduces the microcephaly phenotype of the stable knockout zebrafish model
Source: PLoS One. 2018 Jan 18;13(1):e0191503. doi: 10.1371/journal.pone.0191503 (PMC5773193; doi:10.1371/journal.pone.0191503)
Supplement: S5 Table — Raw data of Figs 1 and 2. (XLSX) [file pone.0191503.s008.xlsx]

## Sheet: osgep
fish (well)	sgRNA 1										sgRNA 2										sgRNA 3
	total reads	no mutation	mutation	likelihood for a mutation on both alleles	coding	frameshift/all mutations	frameshift/all alleles	likelyhood for a frameshift on both alleles	in frame	non coding	total reads	no mutation	mutation	likelihood for a mutation on both alleles	coding	frameshift/all mutations	frameshift/all alleles	likelyhood for a frameshift on both alleles	in frame	non coding	total reads	no mutation	mutation	likelihood for a mutation on both alleles	coding	frameshift/all mutations	frameshift/all alleles	likelyhood for a frameshift on both alleles	in frame	non coding	likelihood for no mutation per allele	likelihood for at least one mutation per allele	likelihood for at least one mutation per allele in both alleles	likelihood for no frameshift per allele	likelihood for at least one frameshift per allele	likelihood for at least one frameshift per allele in both alleles
A1	796	0.178	0.822	0.675684	1	0.463303	0.380835	0.145035	0.536697	0	796	0.014	0.986	0.972196	0.608917	0.287898	0.283867	0.0805807	0.321019	0.391083	796	0.079	0.921	0.848241	1	0.523874	0.482488	0.232795	0.476126	0	0.000196868	0.999803	0.999606	0.229467	0.770533	0.593721
A2	597	0.186	0.814	0.662596	1	0.751029	0.611338	0.373734	0.248971	0	597	0.023	0.977	0.954529	0.703259	0.45283	0.442415	0.195731	0.250429	0.296741	597	0.117	0.883	0.779689	1	0.590133	0.521087	0.271532	0.409867	0	0.000500526	0.999499	0.998999	0.103786	0.896214	0.803199
A3	467	0.274	0.726	0.527076	1	0.681416	0.494708	0.244736	0.318584	0	467	0.015	0.985	0.970225	0.460869	0.295652	0.291217	0.0848075	0.165217	0.539131	467	0.088	0.912	0.831744	1	0.462441	0.421746	0.17787	0.537559	0	0.00036168	0.999638	0.999277	0.207097	0.792903	0.628695
A4	521	0.25	0.75	0.5625	1	0.462916	0.347187	0.120539	0.537084	0	521	0.006	0.994	0.988036	0.625483	0.540541	0.537298	0.288689	0.084942	0.374517	521	0.04	0.96	0.9216	1	0.262	0.25152	0.0632623	0.738	0	6e-05	0.99994	0.99988	0.226084	0.773916	0.598945
A5	837	0.3	0.7	0.49	1	0.668942	0.468259	0.219267	0.331058	0	837	0.035	0.965	0.931225	0.641089	0.532178	0.513552	0.263735	0.108911	0.358911	837	0.142	0.858	0.736164	1	0.664345	0.570008	0.324909	0.335655	0	0.001491	0.998509	0.99702	0.111224	0.888776	0.789924
A6	1540	0.247	0.753	0.567009	1	0.539258	0.406061	0.164886	0.460742	0	1540	0.029	0.971	0.942841	0.669786	0.566176	0.549757	0.302233	0.10361	0.330214	1540	0.093	0.907	0.822649	1	0.767359	0.695995	0.484409	0.232641	0	0.000666159	0.999334	0.998668	0.0812962	0.918704	0.844017
A7	900	0.239	0.761	0.579121	1	0.581022	0.442158	0.195503	0.418978	0	900	0.09	0.91	0.8281	0.649572	0.481074	0.437777	0.191649	0.168498	0.350428	900	0.177	0.823	0.677329	1	0.503374	0.414277	0.171625	0.496626	0	0.00380727	0.996193	0.9924	0.183701	0.816299	0.666344
A8	2207	0.734	0.266	0.070756	1	0.617347	0.164214	0.0269663	0.382653	0	2207	0.392	0.608	0.369664	0.363162	0.266965	0.162315	0.0263461	0.096197	0.636838	2207	0.637	0.363	0.131769	1	0.614713	0.223141	0.0497918	0.385287	0	0.183283	0.816717	0.667027	0.543899	0.456101	0.208028
A9	1129	0.343	0.657	0.431649	1	0.54717	0.359491	0.129234	0.45283	0	1129	0.047	0.953	0.908209	0.70725	0.577138	0.550013	0.302514	0.130112	0.29275	1129	0.269	0.731	0.534361	1	0.661818	0.483789	0.234052	0.338182	0	0.00433655	0.995663	0.991346	0.148783	0.851217	0.72457
A10	4242	0.983	0.017	0.000289	1	0.140845	0.00239437	5.73298e-06	0.859155	0	4242	0.983	0.017	0.000289	0.253522	0.098592	0.00167606	2.80919e-06	0.15493	0.746478	4242	0.953	0.047	0.002209	1	0.099502	0.00467659	2.18705e-05	0.900498	0	0.920873	0.0791266	0.00626102	0.991276	0.00872399	7.61081e-05
A11	942	0.367	0.633	0.400689	1	0.64094	0.405715	0.164605	0.35906	0	942	0.048	0.952	0.906304	0.42029	0.303233	0.288678	0.0833349	0.117057	0.57971	942	0.263	0.737	0.543169	1	0.498559	0.367438	0.135011	0.501441	0	0.00463301	0.995367	0.990755	0.267402	0.732598	0.5367
A12	3959	0.981	0.019	0.000361	1	0.108108	0.00205405	4.21913e-06	0.891892	0	3959	0.979	0.021	0.000441	0.182927	0.097561	0.00204878	4.1975e-06	0.085366	0.817073	3959	0.962	0.038	0.001444	1	0.073333	0.00278665	7.76544e-06	0.926667	0	0.923904	0.0760962	0.00579063	0.993126	0.00687386	4.72499e-05
B1	669	0.257	0.743	0.552049	1	0.625755	0.464936	0.216165	0.374245	0	669	0.013	0.987	0.974169	0.687879	0.548485	0.541355	0.293065	0.139394	0.312121	669	0.262	0.738	0.544644	1	0.55668	0.41083	0.168781	0.44332	0	0.000875342	0.999125	0.99825	0.144585	0.855415	0.731735
B2	646	0.026	0.974	0.948676	1	0.575517	0.560554	0.31422	0.424483	0	646	0.02	0.98	0.9604	0.78515	0.64297	0.630111	0.397039	0.14218	0.21485	646	0.009	0.991	0.982081	1	0.665625	0.659634	0.435118	0.334375	0	4.68e-06	0.999995	0.999991	0.0553253	0.944675	0.89241
B3	1077	0.255	0.745	0.555025	1	0.609726	0.454246	0.206339	0.390274	0	1077	0.027	0.973	0.946729	0.573474	0.407443	0.396442	0.157166	0.166031	0.426526	1077	0.164	0.836	0.698896	1	0.65	0.5434	0.295284	0.35	0	0.00112914	0.998871	0.997743	0.150401	0.849599	0.721818
B4	501	0.17	0.83	0.6889	1	0.716346	0.594567	0.35351	0.283654	0	501	0	1	1	0.858283	0.774451	0.774451	0.599774	0.083832	0.141717	501	0.028	0.972	0.944784	1	0.634497	0.616731	0.380357	0.365503	0	0	1	1	0.035048	0.964952	0.931132
B5	1301	0.236	0.764	0.583696	1	0.51006	0.389686	0.151855	0.48994	0	1301	0.035	0.965	0.931225	0.481275	0.403984	0.389845	0.151979	0.077291	0.518725	1301	0.101	0.899	0.808201	1	0.561163	0.504486	0.254506	0.438837	0	0.00083426	0.999166	0.998332	0.184523	0.815477	0.665003
B6	747	0.32	0.68	0.4624	1	0.580709	0.394882	0.155932	0.419291	0	747	0.115	0.885	0.783225	0.632376	0.391831	0.34677	0.12025	0.240545	0.367624	747	0.15	0.85	0.7225	1	0.507087	0.431024	0.185782	0.492913	0	0.00552	0.99448	0.98899	0.224905	0.775095	0.600772
B7	1831	0.302	0.698	0.487204	1	0.637715	0.445125	0.198136	0.362285	0	1831	0.181	0.819	0.670761	0.555036	0.493662	0.404309	0.163466	0.061374	0.444964	1831	0.257	0.743	0.552049	1	0.795004	0.590688	0.348912	0.204996	0	0.0140481	0.985952	0.972101	0.135292	0.864708	0.747721
B8	1185	0.578	0.422	0.178084	1	0.44	0.18568	0.0344771	0.56	0	1185	0.712	0.288	0.082944	0.693128	0.57109	0.164474	0.0270517	0.122038	0.306872	1185	0.457	0.543	0.294849	1	0.609642	0.331036	0.109585	0.390358	0	0.188072	0.811928	0.659227	0.455154	0.544846	0.296857
B9	3861	0.907	0.093	0.008649	1	0.501393	0.0466295	0.00217431	0.498607	0	3861	0.874	0.126	0.015876	0.39959	0.297131	0.0374385	0.00140164	0.102459	0.60041	3861	0.871	0.129	0.016641	1	0.44668	0.0576217	0.00332026	0.55332	0	0.690457	0.309543	0.0958166	0.8648	0.1352	0.0182792
B10	1396	0.734	0.266	0.070756	1	0.583984	0.15534	0.0241304	0.416016	0	1396	0.018	0.982	0.964324	0.7469	0.571845	0.561552	0.31534	0.175055	0.2531	1396	0.076	0.924	0.853776	1	0.656589	0.606688	0.368071	0.343411	0	0.00100411	0.998996	0.997993	0.145659	0.854341	0.729899
B11	1179	0.23	0.77	0.5929	1	0.595815	0.458778	0.210477	0.404185	0	1179	0.025	0.975	0.950625	0.517842	0.369017	0.359792	0.12945	0.148825	0.482158	1179	0.138	0.862	0.743044	1	0.608268	0.524327	0.274919	0.391732	0	0.0007935	0.999206	0.998414	0.164818	0.835182	0.697528
B12	1187	0.166	0.834	0.695556	1	0.628283	0.523988	0.274563	0.371717	0	1187	0.005	0.995	0.990025	0.72989	0.642676	0.639463	0.408912	0.087214	0.27011	1187	0.896	0.104	0.010816	1	0.609962	0.063436	0.00402413	0.390038	0	0.00074368	0.999256	0.998513	0.160733	0.839267	0.704369
C1	867	0.499	0.501	0.251001	1	0.635945	0.318608	0.101511	0.364055	0	867	0.309	0.691	0.477481	0.627713	0.450751	0.311469	0.0970129	0.176962	0.372287	867	0.478	0.522	0.272484	1	0.728477	0.380265	0.144601	0.271523	0	0.0737033	0.926297	0.858026	0.290754	0.709246	0.503029
C2	817	0.502	0.498	0.248004	1	0.599509	0.298555	0.0891354	0.400491	0	817	0.071	0.929	0.863041	0.59552	0.499341	0.463888	0.215192	0.096179	0.40448	817	0.317	0.683	0.466489	1	0.677419	0.462677	0.21407	0.322581	0	0.0112985	0.988701	0.977531	0.202062	0.797938	0.636705
C3	678	0.429	0.571	0.326041	1	0.503876	0.287713	0.0827789	0.496124	0	678	0.167	0.833	0.693889	0.506195	0.369912	0.308137	0.0949482	0.136283	0.493805	678	0.322	0.678	0.459684	1	0.606522	0.411222	0.169103	0.393478	0	0.023069	0.976931	0.954394	0.290153	0.709847	0.503883
C4	594	0.155	0.845	0.714025	1	0.695219	0.58746	0.345109	0.304781	0	594	0.086	0.914	0.835396	0.791897	0.535912	0.489824	0.239927	0.255985	0.208103	594	0.145	0.855	0.731025	1	0.687008	0.587392	0.345029	0.312992	0	0.00193285	0.998067	0.996138	0.0868409	0.913159	0.83386
C5	739	0.346	0.654	0.427716	1	0.478261	0.312783	0.097833	0.521739	0	739	0.076	0.924	0.853776	0.45388	0.341142	0.315215	0.0993606	0.112738	0.54612	739	0.192	0.808	0.652864	1	0.634841	0.512952	0.263119	0.365159	0	0.00504883	0.994951	0.989928	0.229203	0.770797	0.594128
C6	1150	0.223	0.777	0.603729	1	0.566629	0.440271	0.193838	0.433371	0	1150	0.079	0.921	0.848241	0.424929	0.299339	0.275691	0.0760056	0.12559	0.575071	1150	0.206	0.794	0.630436	1	0.498357	0.395695	0.156575	0.501643	0	0.0036291	0.996371	0.992755	0.244995	0.755005	0.570032
C7	1298	0.447	0.553	0.305809	1	0.559889	0.309619	0.0958637	0.440111	0	1298	0.112	0.888	0.788544	0.601563	0.465278	0.413167	0.170707	0.136285	0.398437	1298	0.359	0.641	0.410881	1	0.44351	0.28429	0.0808208	0.55649	0	0.017973	0.982027	0.964377	0.289962	0.710038	0.504154
C8	856	0.425	0.575	0.330625	1	0.74187	0.426575	0.181966	0.25813	0	856	0.155	0.845	0.714025	0.553251	0.481328	0.406722	0.165423	0.071923	0.446749	856	0.155	0.845	0.714025	1	0.481328	0.406722	0.165423	0.518672	0	0.0102106	0.989789	0.979683	0.201833	0.798167	0.63707
C9	1032	0.179	0.821	0.674041	1	0.494687	0.406138	0.164948	0.505313	0	1032	0.017	0.983	0.966289	0.765286	0.322485	0.317003	0.100491	0.442801	0.234714	1032	0.073	0.927	0.859329	1	0.624869	0.579254	0.335535	0.375131	0	0.000222139	0.999778	0.999556	0.170657	0.829343	0.687809
C10	3990	0.987	0.013	0.000169	1	0.02	0.00026	6.76e-08	0.98	0	3990	0.983	0.017	0.000289	0	0	0	0	0	1	3990	0.965	0.035	0.001225	1	0.050725	0.00177538	3.15196e-06	0.949275	0	0.936263	0.0637367	0.00406237	0.997965	0.00203491	4.14087e-06
C11	1172	0.837	0.163	0.026569	1	0.430173	0.0701182	0.00491656	0.569827	0	1172	0.009	0.991	0.982081	0.697935	0.586059	0.580784	0.337311	0.111876	0.302065	1172	0.104	0.896	0.802816	1	0.670476	0.600746	0.360896	0.329524	0	0.000783432	0.999217	0.998434	0.155637	0.844363	0.712948
C12	988	0.654	0.346	0.119716	1	0.649123	0.224597	0.0504436	0.350877	0	988	0.511	0.489	0.239121	0.569358	0.47619	0.232857	0.0542223	0.093168	0.430642	988	0.62	0.38	0.1444	1	0.648	0.24624	0.0606341	0.352	0	0.2072	0.7928	0.628531	0.448371	0.551629	0.304295
D1	1180	0.349	0.651	0.423801	1	0.550781	0.358558	0.128564	0.449219	0	1180	0.046	0.954	0.910116	0.503553	0.328597	0.313482	0.0982707	0.174956	0.496447	1180	0.15	0.85	0.7225	1	0.454636	0.386441	0.149336	0.545364	0	0.0024081	0.997592	0.99519	0.270188	0.729812	0.532626
D2	357	0.168	0.832	0.692224	1	0.835017	0.694734	0.482656	0.164983	0	357	0.006	0.994	0.988036	0.738028	0.684507	0.6804	0.462944	0.053521	0.261972	357	0.02	0.98	0.9604	1	0.748571	0.7336	0.538168	0.251429	0	2.016e-05	0.99998	0.99996	0.0259908	0.974009	0.948694
D3	1133	0.352	0.648	0.419904	1	0.606267	0.392861	0.15434	0.393733	0	1133	0.046	0.954	0.910116	0.851064	0.615171	0.586873	0.34442	0.235893	0.148936	1133	0.229	0.771	0.594441	1	0.535469	0.412847	0.170442	0.464531	0	0.00370797	0.996292	0.992598	0.147273	0.852727	0.727143
D4	689	0.194	0.806	0.649636	1	0.636036	0.512645	0.262805	0.363964	0	689	0.01	0.99	0.9801	0.796187	0.699413	0.692419	0.479444	0.096774	0.203813	689	0.109	0.891	0.793881	1	0.617264	0.549982	0.30248	0.382736	0	0.00021146	0.999789	0.999577	0.0674582	0.932542	0.869634
D5	820	0.4	0.6	0.36	1	0.613821	0.368293	0.135639	0.386179	0	820	0.204	0.796	0.633616	0.516079	0.367534	0.292557	0.0855896	0.148545	0.483921	820	0.328	0.672	0.451584	1	0.658802	0.442715	0.195997	0.341198	0	0.0267648	0.973235	0.947187	0.249049	0.750951	0.563927
D6	758	0.235	0.765	0.585225	1	0.541379	0.414155	0.171524	0.458621	0	758	0.026	0.974	0.948676	0.574526	0.506775	0.493599	0.24364	0.067751	0.425474	758	0.083	0.917	0.840889	1	0.656115	0.601657	0.361992	0.343885	0	0.00050713	0.999493	0.998986	0.118177	0.881823	0.777611
D7	1112	0.171	0.829	0.687241	1	0.565076	0.468448	0.219444	0.434924	0	1112	0.018	0.982	0.964324	0.722528	0.508242	0.499094	0.249094	0.214286	0.277472	1112	0.085	0.915	0.837225	1	0.705998	0.645988	0.417301	0.294002	0	0.00026163	0.999738	0.999477	0.0942584	0.905742	0.820368
D8	834	0.168	0.832	0.692224	1	0.553314	0.460357	0.211929	0.446686	0	834	0.078	0.922	0.850084	0.672302	0.418726	0.386065	0.149046	0.253576	0.327698	834	0.218	0.782	0.611524	1	0.590491	0.461764	0.213226	0.409509	0	0.00285667	0.997143	0.994295	0.17832	0.82168	0.675157
D9	431	0.42	0.58	0.3364	1	0.556	0.32248	0.103993	0.444	0	431	0.063	0.937	0.877969	0.705445	0.613861	0.575188	0.330841	0.091584	0.294555	431	0.202	0.798	0.636804	1	0.587209	0.468593	0.219579	0.412791	0	0.00534492	0.994655	0.989339	0.152949	0.847051	0.717495
D10	1206	0.308	0.692	0.478864	1	0.71976	0.498074	0.248078	0.28024	0	1206	0.151	0.849	0.720801	0.720704	0.601563	0.510727	0.260842	0.119141	0.279296	1206	0.248	0.752	0.565504	1	0.570011	0.428648	0.183739	0.429989	0	0.011534	0.988466	0.977065	0.140312	0.859688	0.739064
D11	478	0.521	0.479	0.229441	1	0.417671	0.200064	0.0400258	0.582329	0	478	0.257	0.743	0.552049	0.498592	0.383099	0.284643	0.0810214	0.115493	0.501408	478	0.326	0.674	0.454276	1	0.602484	0.406074	0.164896	0.397516	0	0.0436504	0.95635	0.914605	0.339868	0.660132	0.435774
D12	1466	0.525	0.475	0.225625	1	0.492816	0.234088	0.054797	0.507184	0	1466	0.258	0.742	0.550564	0.337316	0.255515	0.189592	0.0359452	0.081801	0.662684	1466	0.321	0.679	0.461041	1	0.527108	0.357906	0.128097	0.472892	0	0.0434795	0.956521	0.914932	0.398548	0.601452	0.361744
E1	524	0.240458	0.759542	0.576904	1	0.507538	0.385496	0.148607	0.492462	0	524	0.0477099	0.95229	0.906856	0.593187	0.446894	0.425573	0.181112	0.146293	0.406813	524	0.187023	0.812977	0.660932	1	0.697183	0.566794	0.321255	0.302817	0	0.00214557	0.997854	0.995713	0.152916	0.847084	0.717551
E2	765	0.338562	0.661438	0.4375	1	0.577075	0.381699	0.145694	0.422925	0	765	0.111111	0.888889	0.790123	0.627941	0.405882	0.360784	0.130165	0.222059	0.372059	765	0.315033	0.684967	0.46918	1	0.627863	0.430066	0.184956	0.372137	0	0.0118509	0.988149	0.976439	0.225254	0.774746	0.600232
E3	1297	0.30532	0.69468	0.48258	1	0.631521	0.438705	0.192462	0.368479	0	1297	0.0832691	0.916731	0.840396	0.567704	0.3709	0.340015	0.115611	0.196804	0.432296	1297	0.124904	0.875096	0.765794	1	0.552423	0.483423	0.233698	0.447577	0	0.00317551	0.996824	0.993659	0.191364	0.808636	0.653893
E4	878	0.353075	0.646925	0.418512	1	0.517606	0.334852	0.112126	0.482394	0	878	0.046697	0.953303	0.908787	0.289128	0.20908	0.199317	0.0397271	0.080048	0.710872	878	0.175399	0.824601	0.679967	1	0.475138	0.391799	0.153507	0.524862	0	0.0028919	0.997108	0.994225	0.323911	0.676089	0.457096
E5	394	0.215736	0.784264	0.61507	1	0.757282	0.593909	0.352728	0.242718	0	394	0.035533	0.964467	0.930197	0.802631	0.665789	0.642132	0.412333	0.136842	0.197369	394	0.14467	0.85533	0.731589	1	0.64095	0.548224	0.300549	0.35905	0	0.001109	0.998891	0.997783	0.0656554	0.934345	0.873
E6	435	0.197701	0.802299	0.643683	1	0.567335	0.455172	0.207182	0.432665	0	435	0.016092	0.983908	0.968075	0.60514	0.483645	0.475862	0.226445	0.121495	0.39486	435	0.0965517	0.903448	0.816219	1	0.78117	0.705747	0.498078	0.21883	0	0.000307169	0.999693	0.999386	0.0840284	0.915972	0.839004
E7	971	0.259526	0.740474	0.548301	1	0.538248	0.398559	0.158849	0.461752	0	971	0.0422245	0.957775	0.917334	0.525807	0.395699	0.378991	0.143634	0.130108	0.474193	971	0.125644	0.874356	0.764499	1	0.720848	0.630278	0.39725	0.279152	0	0.00137685	0.998623	0.997248	0.138091	0.861909	0.742886
E8	1110	0.236036	0.763964	0.583641	1	0.724057	0.553153	0.305979	0.275943	0	1110	0.0333333	0.966667	0.934444	0.466916	0.370923	0.358559	0.128564	0.095993	0.533084	1110	0.0666667	0.933333	0.871111	1	0.775097	0.723424	0.523342	0.224903	0	0.000524525	0.999475	0.998951	0.0792738	0.920726	0.847737
E9	1907	0.386471	0.613529	0.376418	1	0.652137	0.400105	0.160084	0.347863	0	1907	0.11956	0.88044	0.775175	0.715307	0.505658	0.445202	0.198205	0.209649	0.284693	1907	0.186681	0.813319	0.661488	1	0.383623	0.312008	0.097349	0.616377	0	0.00862582	0.991374	0.982823	0.228978	0.771022	0.594475
E10	1719	0.098313	0.901687	0.813039	1	0.522581	0.471205	0.222034	0.477419	0	1719	0.00407213	0.995928	0.991872	0.560748	0.221379	0.220478	0.0486103	0.339369	0.439252	1719	0.0133799	0.98662	0.973419	1	0.181604	0.179174	0.0321034	0.818396	0	5.35655e-06	0.999995	0.999989	0.338351	0.661649	0.437779
E11	4364	0.931256	0.0687443	0.00472577	1	0.153333	0.0105408	0.000111108	0.846667	0	4364	0.924381	0.0756187	0.00571819	0.103031	0.075758	0.00572872	3.28182e-05	0.027273	0.896969	4364	0.909945	0.090055	0.0081099	1	0.396947	0.0357471	0.00127785	0.603053	0	0.783313	0.216687	0.0469533	0.948623	0.0513767	0.00263957
E12	1090	0.294495	0.705505	0.497737	1	0.777633	0.548624	0.300988	0.222367	0	1090	0.154128	0.845872	0.715499	0.622559	0.488069	0.412844	0.17044	0.13449	0.377441	1090	0.269725	0.730275	0.533302	1	0.738693	0.539449	0.291005	0.261307	0	0.0122428	0.987757	0.975664	0.122059	0.877941	0.77078
F1	502	0.294821	0.705179	0.497278	1	0.483051	0.340638	0.116034	0.516949	0	502	0.0358566	0.964143	0.929573	0.692149	0.609504	0.587649	0.345332	0.082645	0.307851	502	0.179283	0.820717	0.673577	1	0.616505	0.505976	0.256012	0.383495	0	0.00189525	0.998105	0.996213	0.134319	0.865681	0.749403
F2	841	0.0879905	0.91201	0.831761	1	0.649283	0.592152	0.350644	0.350717	0	841	0.0142687	0.985731	0.971666	0.57298	0.507841	0.500595	0.250595	0.065139	0.42702	841	0.0511296	0.94887	0.900355	1	0.58396	0.554102	0.307029	0.41604	0	6.41939e-05	0.999936	0.999872	0.090821	0.909179	0.826606
F3	885	0.148023	0.851977	0.725865	1	0.568966	0.484746	0.234979	0.431034	0	885	0.0338983	0.966102	0.933352	0.677193	0.437427	0.422599	0.17859	0.239766	0.322807	885	0.168362	0.831638	0.691622	1	0.66712	0.554803	0.307806	0.33288	0	0.00084479	0.999155	0.998311	0.13245	0.86755	0.752643
F4	366	0.193989	0.806011	0.649654	1	0.59322	0.478142	0.22862	0.40678	0	366	0.0245902	0.97541	0.951424	0.742297	0.652661	0.636612	0.405275	0.089636	0.257703	366	0.0409836	0.959016	0.919712	1	0.820513	0.786885	0.619189	0.179487	0	0.000195501	0.999804	0.999609	0.0404144	0.959586	0.920804
F5	1572	0.683206	0.316794	0.100358	1	0.590361	0.187023	0.0349775	0.409639	0	1572	0.307252	0.692748	0.4799	0.539027	0.426079	0.295165	0.0871226	0.112948	0.460973	1572	0.486005	0.513995	0.264191	1	0.746287	0.383588	0.14714	0.253713	0	0.10202	0.89798	0.806367	0.353213	0.646787	0.418333
F6	634	0.206625	0.793375	0.629445	1	0.55666	0.44164	0.195046	0.44334	0	634	0.0347003	0.9653	0.931803	0.76634	0.653595	0.630915	0.398054	0.112745	0.23366	634	0.0820189	0.917981	0.842689	1	0.546392	0.501578	0.25158	0.453608	0	0.000588071	0.999412	0.998824	0.102716	0.897284	0.805119
F7	595	0.231933	0.768067	0.589927	1	0.477024	0.366387	0.134239	0.522976	0	595	0.0151261	0.984874	0.969977	0.699659	0.590444	0.581513	0.338157	0.109215	0.300341	595	0.107563	0.892437	0.796444	1	0.704331	0.628571	0.395102	0.295669	0	0.000377355	0.999623	0.999245	0.0984878	0.901512	0.812724
F8	428	0.28271	0.71729	0.514505	1	0.618893	0.443926	0.19707	0.381107	0	428	0.0747664	0.925234	0.856057	0.669192	0.44697	0.413552	0.171025	0.222222	0.330808	428	0.273364	0.726636	0.527999	1	0.475884	0.345794	0.119574	0.524116	0	0.00577816	0.994222	0.988477	0.213342	0.786658	0.61883
F9	1292	0.332817	0.667183	0.445133	1	0.648492	0.432663	0.187197	0.351508	0	1292	0.0688854	0.931115	0.866974	0.435578	0.33749	0.314242	0.0987479	0.098088	0.564422	1292	0.184985	0.815015	0.66425	1	0.805318	0.656347	0.430791	0.194682	0	0.00424101	0.995759	0.991536	0.1337	0.8663	0.750475
F10	1256	0.457803	0.542197	0.293978	1	0.712188	0.386147	0.149109	0.287812	0	1256	0.282643	0.717357	0.514601	0.521642	0.334073	0.23965	0.0574319	0.187569	0.478358	1256	0.40207	0.59793	0.35752	1	0.665779	0.398089	0.158475	0.334221	0	0.0520258	0.947974	0.898655	0.280938	0.719062	0.51705
F11	1036	0.572394	0.427606	0.182847	1	0.465011	0.198842	0.039538	0.534989	0	1036	0.5	0.5	0.25	0.258687	0.185328	0.092664	0.00858662	0.073359	0.741313	1036	0.513514	0.486486	0.236669	1	0.547619	0.266409	0.0709739	0.452381	0	0.146966	0.853034	0.727667	0.533262	0.466738	0.217845
F12	2059	0.759106	0.240894	0.0580297	1	0.419355	0.10102	0.010205	0.580645	0	2059	0.608548	0.391452	0.153235	0.3201	0.229529	0.0898496	0.00807295	0.090571	0.6799	2059	0.76882	0.23118	0.0534443	1	0.665966	0.153958	0.0237031	0.334034	0	0.355158	0.644842	0.415821	0.692237	0.307763	0.0947178
G1	581	0.0774527	0.922547	0.851094	1	0.503731	0.464716	0.215961	0.496269	0	581	0	1	1	0.531841	0.316695	0.316695	0.100296	0.215146	0.468159	581	0.00516351	0.994836	0.9897	1	0.743945	0.740104	0.547753	0.256055	0	0	1	1	0.0950603	0.90494	0.818916
G2	1050	0.554286	0.445714	0.198661	1	0.606838	0.270476	0.0731575	0.393162	0	1050	0.202857	0.797143	0.635437	0.57945	0.482676	0.384762	0.148042	0.096774	0.42055	1050	0.440952	0.559048	0.312534	1	0.693356	0.387619	0.150249	0.306644	0	0.049581	0.950419	0.903296	0.274855	0.725145	0.525835
G3	1065	0.0938967	0.906103	0.821023	1	0.627979	0.569014	0.323777	0.372021	0	1065	0.0225352	0.977465	0.955437	0.677234	0.536984	0.524883	0.275502	0.14025	0.322766	1065	0.029108	0.970892	0.942631	1	0.692456	0.6723	0.451987	0.307544	0	6.1592e-05	0.999938	0.999877	0.0671028	0.932897	0.870297
G4	1283	0.551832	0.448168	0.200855	1	0.586087	0.262666	0.0689932	0.413913	0	1283	0.192518	0.807482	0.652028	0.68919	0.390927	0.315667	0.0996455	0.298263	0.31081	1283	0.339829	0.660171	0.435826	1	0.600945	0.396727	0.157392	0.399055	0	0.0361025	0.963898	0.929098	0.304401	0.695599	0.483858
G5	1017	0.39233	0.60767	0.369262	1	0.563107	0.342183	0.117089	0.436893	0	1017	0.247788	0.752212	0.565823	0.545098	0.422222	0.317601	0.10087	0.122876	0.454902	1017	0.322517	0.677483	0.458983	1	0.71553	0.484759	0.234992	0.28447	0	0.0313534	0.968647	0.938276	0.231288	0.768712	0.590917
G6	1083	0.232687	0.767313	0.588769	1	0.537906	0.412742	0.170356	0.462094	0	1083	0.0517082	0.948292	0.899257	0.617332	0.446933	0.423823	0.179626	0.170399	0.382668	1083	0.23084	0.76916	0.591607	1	0.546218	0.420129	0.176508	0.453782	0	0.00277743	0.997223	0.994453	0.196208	0.803792	0.646082
G7	976	0.146516	0.853484	0.728434	1	0.523409	0.446721	0.19956	0.476591	0	976	0.0307377	0.969262	0.939469	0.571882	0.447146	0.433402	0.187837	0.124736	0.428118	976	0.114754	0.885246	0.78366	1	0.586806	0.519468	0.269847	0.413194	0	0.000516804	0.999483	0.998967	0.150641	0.849359	0.721411
G8	1333	0.416354	0.583646	0.340643	1	0.532134	0.310578	0.0964586	0.467866	0	1333	0.186047	0.813953	0.66252	0.424885	0.248848	0.202551	0.0410268	0.176037	0.575115	1333	0.32108	0.67892	0.460932	1	0.541436	0.367592	0.135124	0.458564	0	0.0248713	0.975129	0.950876	0.347685	0.652315	0.425515
G9	1454	0.522696	0.477304	0.227819	1	0.597983	0.28542	0.0814644	0.402017	0	1454	0.257909	0.742091	0.550699	0.645969	0.546803	0.405777	0.164655	0.099166	0.354031	1454	0.502751	0.497249	0.247257	1	0.616874	0.30674	0.0940894	0.383126	0	0.0677749	0.932225	0.869044	0.294372	0.705628	0.497911
G10	1604	0.436409	0.563591	0.317635	1	0.425885	0.240025	0.057612	0.574115	0	1604	0.423317	0.576683	0.332564	0.508108	0.36	0.207606	0.0431002	0.148108	0.491892	1604	0.566708	0.433292	0.187742	1	0.572662	0.24813	0.0615684	0.427338	0	0.104693	0.895307	0.801574	0.452776	0.547224	0.299454
G11	3252	0.923739	0.0762608	0.0058157	1	0.346774	0.0264452	0.000699351	0.653226	0	3252	0.908979	0.0910209	0.00828481	0.388514	0.320946	0.0292128	0.000853388	0.067568	0.611486	3252	0.909287	0.0907134	0.00822892	1	0.40678	0.0369004	0.00136164	0.59322	0	0.763491	0.236509	0.0559364	0.910239	0.0897606	0.00805697
G12	3534	0.983871	0.016129	0.000260146	1	0.087719	0.00141482	2.00172e-06	0.912281	0	3534	0.984437	0.0155631	0.00024221	0.090909	0.090909	0.00141483	2.00173e-06	0	0.909091	3534	0.963214	0.0367855	0.00135317	1	0.069231	0.0025467	6.48567e-06	0.930769	0	0.93293	0.0670701	0.00449839	0.994633	0.00536714	2.88062e-05
H1	757	0.153236	0.846764	0.717008	1	0.315133	0.266843	0.0712053	0.684867	0	757	0.015852	0.984148	0.968547	0.790604	0.575839	0.566711	0.321161	0.214765	0.209396	757	0.0594452	0.940555	0.884643	1	0.655899	0.616909	0.380577	0.344101	0	0.000144399	0.999856	0.999711	0.121696	0.878304	0.771418
H2	275	0.0509091	0.949091	0.900774	1	0.716475	0.68	0.4624	0.283525	0	275	0	1	1	0.752727	0.334545	0.334545	0.11192	0.418182	0.247273	275	0.487273	0.512727	0.262889	1	0.602837	0.309091	0.0955372	0.397163	0	0	1	1	0.147126	0.852874	0.727394
H3	836	0.277512	0.722488	0.521989	1	0.615894	0.444976	0.198004	0.384106	0	836	0.0263158	0.973684	0.948061	0.750615	0.518428	0.504785	0.254808	0.232187	0.249385	836	0.0873206	0.912679	0.832984	1	0.457405	0.417464	0.174276	0.542595	0	0.000637697	0.999362	0.998725	0.160114	0.839886	0.705409
H4	424	0.240566	0.759434	0.57674	1	0.63354	0.481132	0.231488	0.36646	0	424	0.0448113	0.955189	0.912385	0.614815	0.48642	0.464623	0.215874	0.128395	0.385185	424	0.264151	0.735849	0.541474	1	0.637821	0.46934	0.22028	0.362179	0	0.00284757	0.997152	0.994313	0.147412	0.852588	0.726906
H5	663	0.411765	0.588235	0.346021	1	0.479487	0.282051	0.0795529	0.520513	0	663	0.187029	0.812971	0.660922	0.64935	0.280148	0.227752	0.0518711	0.369202	0.35065	663	0.325792	0.674208	0.454557	1	0.628635	0.423831	0.179633	0.371365	0	0.0250898	0.97491	0.95045	0.319448	0.680552	0.463151
H6	2257	0.975631	0.0243686	0.00059383	1	0.236364	0.00575987	3.31761e-05	0.763636	0	2257	0.974302	0.0256978	0.000660378	0.137931	0.12069	0.00310147	9.61912e-06	0.017241	0.862069	2257	0.957909	0.0420913	0.00177168	1	0.178947	0.00753211	5.67326e-05	0.821053	0	0.910549	0.0894505	0.00800139	0.983691	0.016309	0.000265983
H7	1726	0.0892236	0.910776	0.829514	1	0.509542	0.464079	0.215369	0.490458	0	1726	0.0689455	0.931054	0.866862	0.423149	0.299938	0.279259	0.0779854	0.123211	0.576851	1726	0.0706837	0.929316	0.863629	1	0.571696	0.531286	0.282265	0.428304	0	0.000434816	0.999565	0.999131	0.181046	0.818954	0.670686
H8	1165	0.584549	0.415451	0.172599	1	0.681818	0.283262	0.0802372	0.318182	0	1165	0.294421	0.705579	0.497842	0.576643	0.50365	0.355365	0.126284	0.072993	0.423357	1165	0.416309	0.583691	0.340695	1	0.620588	0.362232	0.131212	0.379412	0	0.0716482	0.928352	0.861837	0.294671	0.705329	0.497489
H9	1601	0.530294	0.469706	0.220624	1	0.496011	0.23298	0.0542795	0.503989	0	1601	0.414116	0.585884	0.34326	0.65565	0.565032	0.331043	0.10959	0.090618	0.34435	1601	0.492192	0.507808	0.257869	1	0.736777	0.374141	0.139981	0.263223	0	0.108087	0.891913	0.795509	0.321131	0.678869	0.460864
H10	1461	0.399042	0.600958	0.361151	1	0.431663	0.259411	0.0672943	0.568337	0	1461	0.145791	0.854209	0.729674	0.516827	0.417468	0.356605	0.127167	0.099359	0.483173	1461	0.294319	0.705681	0.497986	1	0.524733	0.370294	0.137118	0.475267	0	0.0171225	0.982878	0.966048	0.300049	0.699951	0.489931
H11	948	0.262658	0.737342	0.543673	1	0.273247	0.201476	0.0405928	0.726753	0	948	0.0696203	0.93038	0.865606	0.588436	0.534014	0.496836	0.246846	0.054422	0.411564	948	0.18038	0.81962	0.671777	1	0.54955	0.450422	0.20288	0.45045	0	0.00329848	0.996702	0.993414	0.220814	0.779186	0.607131
H12	1457	0.705559	0.294441	0.0866953	1	0.659674	0.194235	0.0377272	0.340326	0	1457	0.512011	0.487989	0.238133	0.524613	0.371308	0.181194	0.0328313	0.153305	0.475387	1457	0.61359	0.38641	0.149313	1	0.646536	0.249828	0.0624142	0.353464	0	0.221662	0.778338	0.60581	0.494937	0.505063	0.255088

## Sheet: tprkb
fish (well)	sgRNA 1										sgRNA 2										sgRNA5
	total reads	no mutation	mutation	likelihood for a mutation on both alleles	coding	frameshift/all mutations	frameshift/all alleles	likelyhood for a frameshift on both alleles	in frame	non coding	total reads	no mutation	mutation	likelihood for a mutation on both alleles	coding	frameshift/all mutations	frameshift/all alleles	likelyhood for a frameshift on both alleles	in frame	non coding	total reads	no mutation	mutation	likelihood for a mutation on both alleles	coding	frameshift/all mutations	frameshift/all alleles	likelyhood for a frameshift on both alleles	in frame	non coding	likelihood for no mutation per allele	likelihood for at least one mutation per allele	likelihood for at least one mutation per allele in both alleles	likelihood for no frameshift per allele	likelihood for at least one frameshift per allele	likelihood for at least one frameshift per allele in both alleles
A1	11	0.182	0.818	0.669124	1	0	0	0	1	0	335	0.012	0.988	0.976144	1	0.531722	0.525341	0.275984	0.468278	0	378	0.722	0.278	0.077284	1	0.52381	0.145619	0.0212049	0.47619	0	0.00157685	0.998423	0.996849	0.405539	0.594461	0.353384
A2	23	0.652	0.348	0.121104	1	0.5	0.174	0.030276	0.5	0	389	0.005	0.995	0.990025	1	0.912145	0.907584	0.823709	0.0878553	0	287	0.501	0.499	0.249001	1	0.674897	0.336774	0.113416	0.325103	0	0.00163326	0.998367	0.996736	0.0506278	0.949372	0.901308
A3	24	0	1	1	1	0.375	0.375	0.140625	0.625	0	492	0.12	0.88	0.7744	1	0.6097	0.536536	0.287871	0.3903	0	515	0.666	0.334	0.111556	1	0.622093	0.207779	0.0431721	0.377907	0	0	1	1	0.229479	0.770521	0.593703
A4	34	0	1	1	1	0.352941	0.352941	0.124567	0.647059	0	425	0.031	0.969	0.938961	1	0.640777	0.620913	0.385532	0.359223	0	702	0.98	0.02	0.0004	1	0.142857	0.00285714	8.16327e-06	0.857143	0	0	1	1	0.244591	0.755409	0.570643
A5	56	0.018	0.982	0.964324	1	0.345455	0.339236	0.115081	0.654545	0	435	0.133	0.867	0.751689	1	0.665782	0.577233	0.333198	0.334218	0	632	0.166	0.834	0.695556	1	0.72381	0.603657	0.364402	0.27619	0	0.000397404	0.999603	0.999205	0.110718	0.889282	0.790823
A6	41	0.146	0.854	0.729316	1	0.439024	0.374927	0.14057	0.560976	0	462	0.368	0.632	0.399424	1	0.791096	0.499973	0.249973	0.208904	0	547	0.7	0.3	0.09	1	0.579268	0.17378	0.0301997	0.420732	0	0.0376096	0.96239	0.926195	0.258238	0.741762	0.550211
A7	46	0	1	1	1	0.478261	0.478261	0.228733	0.521739	0	397	0.025	0.975	0.950625	1	0.837209	0.816279	0.666312	0.162791	0	398	0.643	0.357	0.127449	1	0.753521	0.269007	0.0723648	0.246479	0	0	1	1	0.0700689	0.929931	0.864772
A8	61	0.049	0.951	0.904401	1	0.568966	0.541086	0.292774	0.431034	0	649	0.253	0.747	0.558009	1	0.837113	0.625324	0.39103	0.162887	0	533	0.614	0.386	0.148996	1	0.480583	0.185505	0.0344121	0.519417	0	0.00761176	0.992388	0.984834	0.140048	0.859952	0.739518
A9	42	0	1	1	1	0.238095	0.238095	0.0566893	0.761905	0	526	0.011	0.989	0.978121	1	0.648077	0.640948	0.410814	0.351923	0	738	0.318	0.682	0.465124	1	0.45328	0.309137	0.0955658	0.54672	0	0	1	1	0.188995	0.811005	0.657729
A10	29	0	1	1	1	0.206897	0.206897	0.0428062	0.793103	0	707	0.085	0.915	0.837225	1	0.901082	0.82449	0.679784	0.0989181	0	711	0.727	0.273	0.074529	1	0.546392	0.149165	0.0222502	0.453608	0	0	1	1	0.118434	0.881566	0.777158
A11	30	0.033	0.967	0.935089	1	0.517241	0.500172	0.250172	0.482759	0	509	0.106	0.894	0.799236	1	0.8	0.7152	0.511511	0.2	0	648	0.569	0.431	0.185761	1	0.494624	0.213183	0.0454469	0.505376	0	0.00199036	0.99801	0.996023	0.112004	0.887996	0.788537
A12	61	0.937	0.063	0.003969	1	0	0	0	1	0	567	0.982	0.018	0.000324	1	0	0	0	1	0	557	0.481	0.519	0.269361	1	0.00692042	0.0035917	1.29003e-05	0.99308	0	0.442584	0.557416	0.310712	0.996408	0.0035917	1.29003e-05
B1	17	0	1	1	1	0.176471	0.176471	0.0311419	0.823529	0	412	0.039	0.961	0.923521	1	0.868687	0.834808	0.696905	0.131313	0	494	0.593	0.407	0.165649	1	0.532338	0.216662	0.0469423	0.467662	0	0	1	1	0.106566	0.893434	0.798225
B2	38	0.947	0.053	0.002809	1	0	0	0	1	0	652	0.026	0.974	0.948676	1	0.818898	0.797606	0.636176	0.181102	0	625	0.662	0.338	0.114244	1	0.64455	0.217858	0.047462	0.35545	0	0.0162998	0.9837	0.967666	0.158301	0.841699	0.708458
B3	30	0	1	1	1	0.866667	0.866667	0.751111	0.133333	0	747	0.02	0.98	0.9604	1	0.786885	0.771148	0.594669	0.213115	0	970	0.995	0.005	2.5e-05	1	0.6	0.003	9e-06	0.4	0	0	1	1	0.0304221	0.969578	0.940081
B4	17	0	1	1	1	0.176471	0.176471	0.0311419	0.823529	0	696	0.01	0.99	0.9801	1	0.911466	0.902351	0.814238	0.0885341	0	573	0.333	0.667	0.444889	1	0.591623	0.394613	0.155719	0.408377	0	0	1	1	0.0486832	0.951317	0.905004
B5	33	0.061	0.939	0.881721	1	0.548387	0.514935	0.265159	0.451613	0	653	0.011	0.989	0.978121	1	0.905573	0.895611	0.80212	0.0944272	0	739	0.727	0.273	0.074529	1	0.490099	0.133797	0.0179016	0.509901	0	0.000487817	0.999512	0.999025	0.0438603	0.95614	0.914203
B6	17	0	1	1	1	0.647059	0.647059	0.418685	0.352941	0	469	0.03	0.97	0.9409	1	0.958242	0.929495	0.86396	0.0417582	0	768	0.462	0.538	0.289444	1	0.607748	0.326969	0.106908	0.392252	0	0	1	1	0.0167479	0.983252	0.966785
B7	31	0.871	0.129	0.016641	1	0.25	0.03225	0.00104006	0.75	0	753	0.977	0.023	0.000529	1	0.0588235	0.00135294	1.83045e-06	0.941176	0	928	0.009	0.991	0.982081	1	0	0	0	1	0	0.0076587	0.992341	0.984741	0.966441	0.0335593	0.00112623
B8	24	0.75	0.25	0.0625	1	0	0	0	1	0	618	0.016	0.984	0.968256	1	0.921053	0.906316	0.821408	0.0789474	0	662	0.021	0.979	0.958441	1	0.0262346	0.0256836	0.000659649	0.973765	0	0.000252	0.999748	0.999496	0.0912781	0.908722	0.825776
B9	23	0	1	1	1	0.173913	0.173913	0.0302457	0.826087	0	538	0.134	0.866	0.749956	1	0.869099	0.752639	0.566466	0.130901	0	898	0.509	0.491	0.241081	1	0.62585	0.307293	0.0944287	0.37415	0	0	1	1	0.141549	0.858451	0.736939
B10	22	0.273	0.727	0.528529	1	0.625	0.454375	0.206457	0.375	0	517	0.335	0.665	0.442225	1	0.857558	0.570276	0.325215	0.142442	0	818	0.709	0.291	0.084681	1	0.533613	0.155282	0.0241123	0.466387	0	0.0648416	0.935158	0.874521	0.19806	0.80194	0.643109
B11	25	0.2	0.8	0.64	1	0.3	0.24	0.0576	0.7	0	560	0.75	0.25	0.0625	1	0.542857	0.135714	0.0184184	0.457143	0	762	0.929	0.071	0.005041	1	0.518519	0.0368148	0.00135533	0.481481	0	0.13935	0.86065	0.740718	0.632675	0.367325	0.134928
B12	23	0.043	0.957	0.915849	1	0.181818	0.174	0.030276	0.818182	0	304	0.227	0.773	0.597529	1	0.770213	0.595374	0.354471	0.229787	0	684	0.539	0.461	0.212521	1	0.406349	0.187327	0.0350914	0.593651	0	0.00526118	0.994739	0.989505	0.271612	0.728388	0.530549
C1	8	0	1	1	1	0.375	0.375	0.140625	0.625	0	134	0.007	0.993	0.986049	1	0.842105	0.836211	0.699248	0.157895	0	490	0.084	0.916	0.839056	1	0.643653	0.589586	0.347611	0.356347	0	0	1	1	0.0420135	0.957987	0.917738
C2	40	0	1	1	1	0.375	0.375	0.140625	0.625	0	217	0.041	0.959	0.919681	1	0.774038	0.742303	0.551014	0.225962	0	512	0.357	0.643	0.413449	1	0.462006	0.29707	0.0882505	0.537994	0	0	1	1	0.113214	0.886786	0.786389
C3	35	0	1	1	1	0.914286	0.914286	0.835918	0.0857143	0	493	0.128	0.872	0.760384	1	0.865116	0.754381	0.569091	0.134884	0	532	0.203	0.797	0.635209	1	0.188679	0.150377	0.0226133	0.811321	0	0	1	1	0.0178871	0.982113	0.964546
C4	20	0	1	1	1	0.2	0.2	0.04	0.8	0	458	0.013	0.987	0.974169	1	0.949115	0.936777	0.87755	0.050885	0	630	0.781	0.219	0.047961	1	0.42029	0.0920435	0.008472	0.57971	0	0	1	1	0.0459233	0.954077	0.910262
C5	51	0	1	1	1	0.509804	0.509804	0.2599	0.490196	0	494	0.038	0.962	0.925444	1	0.741053	0.712893	0.508216	0.258947	0	522	0.222	0.778	0.605284	1	0.608374	0.473315	0.224027	0.391626	0	0	1	1	0.074125	0.925875	0.857244
C6	30	0.033	0.967	0.935089	1	0.448276	0.433483	0.187907	0.551724	0	683	0.069	0.931	0.866761	1	0.59434	0.55333	0.306174	0.40566	0	833	0.699	0.301	0.090601	1	0.709163	0.213458	0.0455644	0.290837	0	0.00159162	0.998408	0.996819	0.199031	0.800969	0.641551
C7	20	0.6	0.4	0.16	1	0.375	0.15	0.0225	0.625	0	550	0.018	0.982	0.964324	1	0.637037	0.62557	0.391338	0.362963	0	675	0.693	0.307	0.094249	1	0.454545	0.139545	0.0194729	0.545455	0	0.0074844	0.992516	0.985087	0.273853	0.726147	0.52729
C8	29	0.862	0.138	0.019044	1	0	0	0	1	0	470	0.334	0.666	0.443556	1	0.709265	0.472371	0.223134	0.290735	0	647	0.618	0.382	0.145924	1	0.502024	0.191773	0.036777	0.497976	0	0.177927	0.822073	0.675804	0.426444	0.573556	0.328966
C9	23	0	1	1	1	0.695652	0.695652	0.483932	0.304348	0	483	0.017	0.983	0.966289	1	0.829474	0.815373	0.664833	0.170526	0	853	0.216	0.784	0.614656	1	0.518685	0.406649	0.165363	0.481315	0	0	1	1	0.033341	0.966659	0.93443
C10	49	0.469	0.531	0.281961	1	0	0	0	1	0	603	0.073	0.927	0.859329	1	0.738819	0.684886	0.469068	0.261181	0	805	0.724	0.276	0.076176	1	0.522523	0.144216	0.0207983	0.477477	0	0.0247876	0.975212	0.951039	0.26967	0.73033	0.533382
C11	43	0	1	1	1	0.255814	0.255814	0.0654408	0.744186	0	590	0.105	0.895	0.801025	1	0.873106	0.78143	0.610633	0.126894	0	733	0.198	0.802	0.643204	1	0.192177	0.154126	0.0237548	0.807823	0	0	1	1	0.137587	0.862413	0.743756
C12	22	0.818	0.182	0.033124	1	0	0	0	1	0	343	0.02	0.98	0.9604	1	0.889881	0.872083	0.760529	0.110119	0	429	0.256	0.744	0.553536	1	0.645768	0.480451	0.230834	0.354232	0	0.00418816	0.995812	0.991641	0.0664589	0.933541	0.871499
D1	41	0	1	1	1	0.439024	0.439024	0.192742	0.560976	0	665	0.02	0.98	0.9604	1	0.464724	0.455429	0.207416	0.535276	0	612	0.358	0.642	0.412164	1	0.493639	0.316916	0.100436	0.506361	0	0	1	1	0.208676	0.791324	0.626194
D2	10	0	1	1	1	0.7	0.7	0.49	0.3	0	352	0.088	0.912	0.831744	1	0.875389	0.798355	0.637371	0.124611	0	428	0.984	0.016	0.000256	1	0.428571	0.00685714	4.70204e-05	0.571429	0	0	1	1	0.0600786	0.939921	0.883452
D3	16	0.062	0.938	0.879844	1	0.666667	0.625333	0.391042	0.333333	0	537	0.067	0.933	0.870489	1	0.782435	0.730012	0.532917	0.217565	0	529	0.38	0.62	0.3844	1	0.579268	0.359146	0.128986	0.420732	0	0.00157852	0.998421	0.996845	0.0648259	0.935174	0.874551
D4	17	0	1	1	1	0.705882	0.705882	0.49827	0.294118	0	537	0.065	0.935	0.874225	1	0.838645	0.784133	0.614865	0.161355	0	842	0.987	0.013	0.000169	1	0.181818	0.00236364	5.58678e-06	0.818182	0	0	1	1	0.0633401	0.93666	0.877332
D5	18	0.056	0.944	0.891136	1	0.705882	0.666353	0.444026	0.294118	0	291	0.103	0.897	0.804609	1	0.869732	0.780149	0.608633	0.130268	0	649	0.814	0.186	0.034596	1	0.471074	0.0876198	0.00767724	0.528926	0	0.00469515	0.995305	0.990632	0.0669254	0.933075	0.870628
D6	36	0	1	1	1	0.527778	0.527778	0.278549	0.472222	0	343	0	1	1	1	0.880466	0.880466	0.775221	0.119534	0	599	0.249	0.751	0.564001	1	0.646667	0.485647	0.235853	0.353333	0	0	1	1	0.0290334	0.970967	0.942776
D7	23	0	1	1	1	0.521739	0.521739	0.272212	0.478261	0	398	0.852	0.148	0.021904	1	0.846608	0.125298	0.0156996	0.153392	0	738	0.768	0.232	0.053824	1	0.444444	0.103111	0.0106319	0.555556	0	0	1	1	0.375201	0.624799	0.390374
D8	28	0	1	1	1	0.357143	0.357143	0.127551	0.642857	0	462	0.011	0.989	0.978121	1	0.849015	0.839676	0.705056	0.150985	0	667	0.702	0.298	0.088804	1	0.547739	0.163226	0.0266428	0.452261	0	0	1	1	0.0862424	0.913758	0.834953
D9	48	0	1	1	1	0.479167	0.479167	0.229601	0.520833	0	315	0.083	0.917	0.840889	1	0.916955	0.840848	0.707025	0.083045	0	718	0.409	0.591	0.349281	1	0.639151	0.377738	0.142686	0.360849	0	0	1	1	0.0515804	0.94842	0.8995
D10	41	0.098	0.902	0.813604	1	0.540541	0.487568	0.237722	0.459459	0	607	0.372	0.628	0.394384	1	0.713911	0.448336	0.201005	0.286089	0	902	0.327	0.673	0.452929	1	0.133443	0.0898072	0.00806534	0.866557	0	0.0119211	0.988079	0.9763	0.257303	0.742697	0.551599
D11	19	0	1	1	1	0.473684	0.473684	0.224377	0.526316	0	93	0.226	0.774	0.599076	1	0.625	0.48375	0.234014	0.375	0	544	0.581	0.419	0.175561	1	0.495614	0.207662	0.0431236	0.504386	0	0	1	1	0.215286	0.784714	0.615775
D12	65	0	1	1	1	0.369231	0.369231	0.136331	0.630769	0	695	0.137	0.863	0.744769	1	0.878333	0.758002	0.574567	0.121667	0	728	0.507	0.493	0.243049	1	0.579387	0.285638	0.081589	0.420613	0	0	1	1	0.109044	0.890956	0.793803
E1	26	0.115385	0.884615	0.782544	1	0.608696	0.538462	0.289941	0.391304	0	380	0.0157895	0.984211	0.96867	1	0.721925	0.710526	0.504848	0.278075	0	715	0.993007	0.00699301	4.89021e-05	1	0.2	0.0013986	1.95609e-06	0.8	0	0.00180912	0.998191	0.996385	0.133416	0.866584	0.750967
E2	14	0	1	1	1	0.357143	0.357143	0.127551	0.642857	0	580	0.00172414	0.998276	0.996555	1	0.946459	0.944828	0.892699	0.0535406	0	582	0.689003	0.310997	0.0967189	1	0.508287	0.158076	0.0249879	0.491713	0	0	1	1	0.0298614	0.970139	0.941169
E3	47	0	1	1	1	0.297872	0.297872	0.0887279	0.702128	0	710	0.205634	0.794366	0.631018	1	0.762411	0.605634	0.366792	0.237589	0	884	0.778281	0.221719	0.0491595	1	0.72449	0.160633	0.0258031	0.27551	0	0	1	1	0.232417	0.767583	0.589184
E4	10	0	1	1	1	0.5	0.5	0.25	0.5	0	354	0.0706215	0.929379	0.863744	1	0.87234	0.810734	0.65729	0.12766	0	554	0.971119	0.0288809	0.000834104	1	0.125	0.00361011	1.30329e-05	0.875	0	0	1	1	0.0942911	0.905709	0.820309
E5	9	0	1	1	1	0.555556	0.555556	0.308642	0.444444	0	328	0.143293	0.856707	0.733947	1	0.75089	0.643293	0.413825	0.24911	0	565	0.431858	0.568142	0.322785	1	0.423676	0.240708	0.0579403	0.576324	0	0	1	1	0.120376	0.879624	0.773739
E6	22	0	1	1	1	0.590909	0.590909	0.349174	0.409091	0	378	0.00529101	0.994709	0.989446	1	0.781915	0.777778	0.604938	0.218085	0	670	0.98209	0.0179104	0.000320784	1	0.25	0.00447761	2.0049e-05	0.75	0	0	1	1	0.090502	0.909498	0.827187
E7	36	0	1	1	1	0.388889	0.388889	0.151235	0.611111	0	656	0.109756	0.890244	0.792534	1	0.936644	0.833841	0.695292	0.0633562	0	548	0.583942	0.416058	0.173105	1	0.719298	0.29927	0.0895626	0.280702	0	0	1	1	0.071153	0.928847	0.862757
E8	33	0.818182	0.181818	0.0330579	1	0	0	0	1	0	273	0.194139	0.805861	0.649412	1	0.804545	0.648352	0.42036	0.195455	0	826	0.694915	0.305085	0.0930767	1	0.5	0.152542	0.0232692	0.5	0	0.110381	0.889619	0.791422	0.298007	0.701993	0.492794
E9	32	0	1	1	1	0.59375	0.59375	0.352539	0.40625	0	368	0.0652174	0.934783	0.873819	1	0.755814	0.706522	0.499173	0.244186	0	814	0.487715	0.512285	0.262436	1	0.517986	0.265356	0.0704139	0.482014	0	0	1	1	0.0875883	0.912412	0.832495
E10	28	0	1	1	1	0.535714	0.535714	0.28699	0.464286	0	644	0.0232919	0.976708	0.953959	1	0.861685	0.841615	0.708316	0.138315	0	669	0.559043	0.440957	0.194443	1	0.701695	0.309417	0.0957389	0.298305	0	0	1	1	0.0507827	0.949217	0.901014
E11	21	0	1	1	1	0.619048	0.619048	0.38322	0.380952	0	546	0.141026	0.858974	0.737837	1	0.705757	0.606227	0.367511	0.294243	0	785	0.617834	0.382166	0.146051	1	0.616667	0.235669	0.0555398	0.383333	0	0	1	1	0.114656	0.885344	0.783833
E12	50	0.02	0.98	0.9604	1	0.163265	0.16	0.0256	0.836735	0	736	0.188859	0.811141	0.65795	1	0.825796	0.669837	0.448682	0.174204	0	654	0.585627	0.414373	0.171705	1	0.509225	0.211009	0.0445249	0.490775	0	0.00221201	0.997788	0.995581	0.218816	0.781184	0.610248
F1	35	0	1	1	1	0.4	0.4	0.16	0.6	0	416	0.03125	0.96875	0.938477	1	0.766749	0.742788	0.551735	0.233251	0	553	0.320072	0.679928	0.462302	1	0.49734	0.338156	0.114349	0.50266	0	0	1	1	0.10214	0.89786	0.806152
F2	34	0	1	1	1	0.323529	0.323529	0.104671	0.676471	0	197	0.00507614	0.994924	0.989873	1	0.836735	0.832487	0.693035	0.163265	0	431	0.285383	0.714617	0.510678	1	0.503247	0.359629	0.129333	0.496753	0	0	1	1	0.0725652	0.927435	0.860135
F3	16	0	1	1	1	0.375	0.375	0.140625	0.625	0	410	0.378049	0.621951	0.386823	1	0.792157	0.492683	0.242736	0.207843	0	823	0.874848	0.125152	0.015663	1	0.61165	0.0765492	0.00585978	0.38835	0	0	1	1	0.292801	0.707199	0.50013
F4	18	0.888889	0.111111	0.0123457	1	0	0	0	1	0	379	0.978892	0.0211082	0.000445555	1	0	0	0	1	0	700	0.988571	0.0114286	0.000130612	1	0.125	0.00142857	2.04082e-06	0.875	0	0.860182	0.139818	0.0195491	0.998571	0.00142857	2.04082e-06
F5	20	0	1	1	1	0.85	0.85	0.7225	0.15	0	545	0.0348624	0.965138	0.931491	1	0.809886	0.781651	0.610979	0.190114	0	868	0.68318	0.31682	0.100375	1	0.374545	0.118664	0.014081	0.625455	0	0	1	1	0.0288658	0.971134	0.943102
F6	15	0.666667	0.333333	0.111111	1	0.2	0.0666667	0.00444444	0.8	0	414	0.00966184	0.990338	0.98077	1	0.82439	0.816425	0.66655	0.17561	0	441	0.662132	0.337868	0.114155	1	0.597315	0.201814	0.0407289	0.402685	0	0.00426494	0.995735	0.991488	0.136758	0.863242	0.745186
F7	8	0	1	1	1	0.25	0.25	0.0625	0.75	0	522	0.181992	0.818008	0.669137	1	0.824356	0.67433	0.45472	0.175644	0	898	0.542316	0.457684	0.209474	1	0.579075	0.265033	0.0702427	0.420925	0	0	1	1	0.179518	0.820482	0.673191
F8	26	0	1	1	1	0.692308	0.692308	0.47929	0.307692	0	1	0	1	1	1	1	1	1	0	0	647	0.049459	0.950541	0.903528	1	0.969106	0.921175	0.848563	0.0308943	0	0	1	1	0	1	1
F9	14	0	1	1	1	0.285714	0.285714	0.0816327	0.714286	0	593	0.0927487	0.907251	0.823105	1	0.864312	0.784148	0.614889	0.135688	0	884	0.780543	0.219457	0.0481614	1	0.592784	0.13009	0.0169235	0.407216	0	0	1	1	0.134122	0.865878	0.749744
F10	10	0.9	0.1	0.01	1	0	0	0	1	0	415	0.978313	0.0216867	0.000470315	1	0	0	0	1	0	1009	0.995045	0.0049554	2.4556e-05	1	0.2	0.00099108	9.8224e-07	0.8	0	0.876119	0.123881	0.0153466	0.999009	0.00099108	9.8224e-07
F11	26	0.884615	0.115385	0.0133136	1	0	0	0	1	0	218	0.0229358	0.977064	0.954654	1	0.896714	0.876147	0.767633	0.103286	0	510	0.354902	0.645098	0.416151	1	0.510638	0.329412	0.108512	0.489362	0	0.00720073	0.992799	0.98565	0.0830545	0.916945	0.840789
F12	40	0.425	0.575	0.330625	1	0.217391	0.125	0.015625	0.782609	0	689	0.696662	0.303338	0.092014	1	0.77512	0.235123	0.055283	0.22488	0	751	0.810919	0.189081	0.0357517	1	0.443662	0.0838881	0.00703722	0.556338	0	0.240098	0.759902	0.577451	0.613123	0.386877	0.149673
G1	34	0.0294118	0.970588	0.942042	1	0.666667	0.647059	0.418685	0.333333	0	422	0.182464	0.817536	0.668364	1	0.84058	0.687204	0.472249	0.15942	0	599	0.681135	0.318865	0.101675	1	0.26178	0.0834725	0.00696765	0.73822	0	0.00365538	0.996345	0.992703	0.101183	0.898817	0.807871
G2	30	0	1	1	1	0.866667	0.866667	0.751111	0.133333	0	407	0.004914	0.995086	0.990196	1	0.632099	0.628993	0.395632	0.367901	0	373	0.206434	0.793566	0.629746	1	0.635135	0.504021	0.254038	0.364865	0	0	1	1	0.0245349	0.975465	0.951532
G3	18	0.277778	0.722222	0.521605	1	0.538462	0.388889	0.151235	0.461538	0	455	0.0043956	0.995604	0.991228	1	0.827815	0.824176	0.679266	0.172185	0	629	0.149444	0.850556	0.723446	1	0.697196	0.593005	0.351655	0.302804	0	0.000182471	0.999818	0.999635	0.0437309	0.956269	0.914451
G4	41	0	1	1	1	0.512195	0.512195	0.262344	0.487805	0	572	0.187063	0.812937	0.660867	1	0.752688	0.611888	0.374407	0.247312	0	679	0.621502	0.378498	0.143261	1	0.490272	0.185567	0.0344351	0.509728	0	0	1	1	0.154191	0.845809	0.715393
G5	29	0	1	1	1	0.448276	0.448276	0.200951	0.551724	0	366	0.0765027	0.923497	0.852847	1	0.769231	0.710383	0.504643	0.230769	0	672	0.693452	0.306548	0.0939714	1	0.582524	0.178571	0.0318878	0.417476	0	0	1	1	0.131255	0.868745	0.754718
G6	58	0	1	1	1	0.517241	0.517241	0.267539	0.482759	0	883	0.193658	0.806342	0.650187	1	0.898876	0.724802	0.525338	0.101124	0	1061	0.98115	0.0188501	0.000355328	1	0.3	0.00565504	3.19795e-05	0.7	0	0	1	1	0.132103	0.867897	0.753245
G7	25	0	1	1	1	0.52	0.52	0.2704	0.48	0	372	0.126344	0.873656	0.763275	1	0.889231	0.776882	0.603545	0.110769	0	686	0.345481	0.654519	0.428395	1	0.47216	0.309038	0.0955044	0.52784	0	0	1	1	0.0739998	0.926	0.857476
G8	19	0.0526316	0.947368	0.897507	1	0.333333	0.315789	0.099723	0.666667	0	449	0.138085	0.861915	0.742898	1	0.888889	0.766147	0.586981	0.111111	0	816	0.458333	0.541667	0.293403	1	0.71267	0.386029	0.149019	0.28733	0	0.00333099	0.996669	0.993349	0.0982382	0.901762	0.813174
G9	31	0.16129	0.83871	0.703434	1	0.423077	0.354839	0.125911	0.576923	0	583	0.0360206	0.963979	0.929256	1	0.83274	0.802744	0.644399	0.16726	0	748	0.57754	0.42246	0.178472	1	0.60443	0.255348	0.0652024	0.39557	0	0.00335538	0.996645	0.993301	0.0947657	0.905234	0.819449
G10	24	0	1	1	1	0.625	0.625	0.390625	0.375	0	595	0.221849	0.778151	0.605519	1	0.794816	0.618487	0.382527	0.205184	0	741	0.778677	0.221323	0.0489837	1	0.670732	0.148448	0.0220368	0.329268	0	0	1	1	0.121829	0.878171	0.771184
G11	18	0	1	1	1	0.611111	0.611111	0.373457	0.388889	0	367	0.0217984	0.978202	0.956878	1	0.715877	0.700272	0.490382	0.284123	0	641	0.694228	0.305772	0.0934967	1	0.744898	0.227769	0.0518788	0.255102	0	0	1	1	0.0900118	0.909988	0.828079
G12	19	0.0526316	0.947368	0.897507	1	0.611111	0.578947	0.33518	0.388889	0	357	0.551821	0.448179	0.200865	1	0.74375	0.333333	0.111111	0.25625	0	718	0.844011	0.155989	0.0243325	1	0.705357	0.110028	0.0121061	0.294643	0	0.0245128	0.975487	0.951575	0.249817	0.750183	0.562775
H1	16	0	1	1	1	0.75	0.75	0.5625	0.25	0	322	0.0434783	0.956522	0.914934	1	0.762987	0.729814	0.532628	0.237013	0	593	0.748735	0.251265	0.063134	1	0.550336	0.13828	0.0191213	0.449664	0	0	1	1	0.0582062	0.941794	0.886975
H2	22	0.681818	0.318182	0.10124	1	0.285714	0.0909091	0.00826446	0.714286	0	289	0.889273	0.110727	0.0122604	1	0.78125	0.0865052	0.00748315	0.21875	0	451	0.940133	0.059867	0.00358405	1	0.333333	0.0199557	0.000398228	0.666667	0	0.570024	0.429976	0.184879	0.813878	0.186122	0.0346415
H3	36	0	1	1	1	0.638889	0.638889	0.408179	0.361111	0	327	0	1	1	1	0.776758	0.776758	0.603354	0.223242	0	547	0.619744	0.380256	0.144595	1	0.533654	0.202925	0.0411786	0.466346	0	0	1	1	0.0642562	0.935744	0.875616
H4	9	0	1	1	1	0.888889	0.888889	0.790123	0.111111	0	268	0.104478	0.895522	0.80196	1	0.866667	0.776119	0.602361	0.133333	0	258	0.333333	0.666667	0.444444	1	0.616279	0.410853	0.1688	0.383721	0	0	1	1	0.0146554	0.985345	0.970904
H5	13	0.307692	0.692308	0.47929	1	0.333333	0.230769	0.0532544	0.666667	0	460	0.302174	0.697826	0.486961	1	0.716511	0.5	0.25	0.283489	0	624	0.560897	0.439103	0.192811	1	0.59854	0.262821	0.0690746	0.40146	0	0.0521503	0.94785	0.898419	0.283531	0.716469	0.513328
H6	17	0	1	1	1	0.705882	0.705882	0.49827	0.294118	0	186	0.00537634	0.994624	0.989276	1	0.724324	0.72043	0.51902	0.275676	0	379	0.269129	0.730871	0.534172	1	0.610108	0.44591	0.198836	0.389892	0	0	1	1	0.0455608	0.954439	0.910954
H7	73	0	1	1	1	0.287671	0.287671	0.0827547	0.712329	0	679	0.16053	0.83947	0.70471	1	0.794737	0.667158	0.445099	0.205263	0	808	0.195545	0.804455	0.647149	1	0.236923	0.190594	0.0363261	0.763077	0	0	1	1	0.191905	0.808095	0.653018
H8	16	0.0625	0.9375	0.878906	1	0.6	0.5625	0.316406	0.4	0	252	0.0238095	0.97619	0.952948	1	0.845528	0.825397	0.68128	0.154472	0	524	0.366412	0.633588	0.401433	1	0.653614	0.414122	0.171497	0.346386	0	0.000545256	0.999455	0.99891	0.0447546	0.955245	0.912494
H9	23	0.0869565	0.913043	0.833648	1	0.714286	0.652174	0.425331	0.285714	0	626	0.258786	0.741214	0.549398	1	0.823276	0.610224	0.372373	0.176724	0	873	0.666667	0.333333	0.111111	1	0.474227	0.158076	0.0249879	0.525773	0	0.0150021	0.984998	0.970221	0.114143	0.885857	0.784742
H10	25	0	1	1	1	0.64	0.64	0.4096	0.36	0	432	0.0648148	0.935185	0.874571	1	0.519802	0.486111	0.236304	0.480198	0	663	0.307692	0.692308	0.47929	1	0.738562	0.511312	0.26144	0.261438	0	0	1	1	0.0904072	0.909593	0.827359
H11	60	0	1	1	1	0.516667	0.516667	0.266944	0.483333	0	287	0.097561	0.902439	0.814396	1	0.88417	0.797909	0.636659	0.11583	0	730	0.486301	0.513699	0.263886	1	0.610667	0.313699	0.0984068	0.389333	0	0	1	1	0.0670359	0.932964	0.870422
H12	62	0	1	1	1	0.306452	0.306452	0.0939126	0.693548	0	0	1		0	1		0	0		0	614	0.302932	0.697068	0.485904	1	0.553738	0.385993	0.148991	0.446262	0	0	1	1	0.425843	0.574157	0.329656
