# Supplementary material for: Acute multi-sgRNA knockdown of KEOPS complex genes reproduces the microcephaly phenotype of the stable knockout zebrafish model
Source: PLoS One. 2018 Jan 18;13(1):e0191503. doi: 10.1371/journal.pone.0191503 (PMC5773193; doi:10.1371/journal.pone.0191503)
Supplement: S7 Table — Raw data of Fig 4. (XLSX) [file pone.0191503.s010.xlsx]

## Sheet: osgep_c.102_105del_stable_surv
fish	genotype	timepoint of event (dpf)	censored (dpf)	reason for censorship
osgep_c.102_105del_f01	het	3.5
osgep_c.102_105del_f02	het	3.5
osgep_c.102_105del_f03	hom	5
osgep_c.102_105del_f04	hom	5
osgep_c.102_105del_f05	hom	5
osgep_c.102_105del_f06	hom	5
osgep_c.102_105del_f07	hom	5
osgep_c.102_105del_f08	hom	5
osgep_c.102_105del_f09	hom	5
osgep_c.102_105del_f10	hom	5
osgep_c.102_105del_f11	hom	5
osgep_c.102_105del_f12	hom	5
osgep_c.102_105del_f13	hom	5
osgep_c.102_105del_f14	hom	5
osgep_c.102_105del_f15	hom	5
osgep_c.102_105del_f16	hom	5
osgep_c.102_105del_f17	hom	5
osgep_c.102_105del_f18	hom	5
osgep_c.102_105del_f19	hom	5
osgep_c.102_105del_f20	hom	5
osgep_c.102_105del_f21	hom	5.5
osgep_c.102_105del_f22	hom	5.5
osgep_c.102_105del_f23	hom	5.5
osgep_c.102_105del_f24	hom	5.5
osgep_c.102_105del_f25	hom	5.5
osgep_c.102_105del_f26	wt	5.5
osgep_c.102_105del_f27	het	5.5
osgep_c.102_105del_f28	het	5.5
osgep_c.102_105del_f29	het	5.5
osgep_c.102_105del_f30	het	5.5
osgep_c.102_105del_f31	het	5.5
osgep_c.102_105del_f32	het	9.5
osgep_c.102_105del_f33	wt	9.5
osgep_c.102_105del_f34	het	9.5
osgep_c.102_105del_f35	het	10
osgep_c.102_105del_f36	wt	10
osgep_c.102_105del_f37	wt	10
osgep_c.102_105del_f38	het	10.5
osgep_c.102_105del_f39	het	10.5
osgep_c.102_105del_f40	het	10.5
osgep_c.102_105del_f41	het	10.5
osgep_c.102_105del_f42	het	11
osgep_c.102_105del_f43	het	11
osgep_c.102_105del_f44	wt	11.5
osgep_c.102_105del_f45	het	11.5
osgep_c.102_105del_f46	het	11.5
osgep_c.102_105del_f47	wt	11.5
osgep_c.102_105del_f48	het	12
osgep_c.102_105del_f49	wt	12
osgep_c.102_105del_f50	wt		21	end of experiment
osgep_c.102_105del_f51	het		21	end of experiment
osgep_c.102_105del_f52	het		21	end of experiment
osgep_c.102_105del_f53	het		21	end of experiment
osgep_c.102_105del_f54	het		21	end of experiment
osgep_c.102_105del_f55	wt		21	end of experiment
osgep_c.102_105del_f56	het		21	end of experiment
osgep_c.102_105del_f57	wt		21	end of experiment
osgep_c.102_105del_f58	het		21	end of experiment
osgep_c.102_105del_f59	het		21	end of experiment
osgep_c.102_105del_f60	het		21	end of experiment
osgep_c.102_105del_f61	het		21	end of experiment
osgep_c.102_105del_f62	het		21	end of experiment
osgep_c.102_105del_f63	het		21	end of experiment
osgep_c.102_105del_f64	wt		21	end of experiment
osgep_c.102_105del_f65	wt		21	end of experiment
osgep_c.102_105del_f66	het		21	end of experiment
osgep_c.102_105del_f67	het		21	end of experiment
osgep_c.102_105del_f68	wt		21	end of experiment
osgep_c.102_105del_f69	het		21	end of experiment
osgep_c.102_105del_f70	wt		21	end of experiment
osgep_c.102_105del_f71	het		21	end of experiment
osgep_c.102_105del_f72	het		21	end of experiment
osgep_c.102_105del_f73	het		21	end of experiment
osgep_c.102_105del_f74	wt		21	end of experiment
osgep_c.102_105del_f75	het		21	end of experiment
osgep_c.102_105del_f76	wt		21	end of experiment
osgep_c.102_105del_f77	het		21	end of experiment
osgep_c.102_105del_f78	het		21	end of experiment
osgep_c.102_105del_f79	wt		21	end of experiment
osgep_c.102_105del_f80	het		21	end of experiment
osgep_c.102_105del_f81	het		21	end of experiment
osgep_c.102_105del_f82	het		21	end of experiment
osgep_c.102_105del_f83	wt		21	end of experiment
osgep_c.102_105del_f84	wt		21	end of experiment
osgep_c.102_105del_f85	het		21	end of experiment
osgep_c.102_105del_f86	het		21	end of experiment
osgep_c.102_105del_f87	wt		21	end of experiment
osgep_c.102_105del_f88	wt		21	end of experiment
osgep_c.102_105del_f89	het		21	end of experiment
osgep_c.102_105del_f90	het		21	end of experiment
osgep_c.102_105del_f91	het		21	end of experiment
osgep_c.102_105del_f92	wt		21	end of experiment
osgep_c.102_105del_f93	het		21	end of experiment
osgep_c.102_105del_f94	wt		21	end of experiment
osgep_c.102_105del_f95	het		21	end of experiment
osgep_c.102_105del_f96	het		21	end of experiment
osgep_c.102_105del_f97	wt		21	end of experiment
osgep_c.102_105del_f98	het		21	end of experiment
osgep_c.102_105del_f99	het		21	end of experiment
osgep_c.102_105del_f100	het		21	end of experiment
osgep_c.102_105del_f101	wt		21	end of experiment
osgep_c.102_105del_f102	wt		21	end of experiment
osgep_c.102_105del_f103	het		21	end of experiment
osgep_c.102_105del_f104	wt		21	end of experiment
osgep_c.102_105del_f105	wt		21	end of experiment
osgep_c.102_105del_f106	het		21	end of experiment
osgep_c.102_105del_f107	wt		21	end of experiment
osgep_c.102_105del_f108	wt		21	end of experiment
osgep_c.102_105del_f109	het		21	end of experiment
osgep_c.102_105del_f110	wt		21	end of experiment
osgep_c.102_105del_f111	het		21	end of experiment
osgep_c.102_105del_f112	het		21	end of experiment
osgep_c.102_105del_f113	het		21	end of experiment
osgep_c.102_105del_f114	het		21	end of experiment
osgep_c.102_105del_f115	wt		21	end of experiment
osgep_c.102_105del_f116	wt		21	end of experiment
osgep_c.102_105del_f117	het		21	end of experiment
osgep_c.102_105del_f118	het		21	end of experiment
osgep_c.102_105del_f119	het		21	end of experiment
osgep_c.102_105del_f120	wt		21	end of experiment
osgep_c.102_105del_f121	het		21	end of experiment
osgep_c.102_105del_f122	wt		21	end of experiment
osgep_c.102_105del_f123	het		21	end of experiment
osgep_c.102_105del_f124	het		21	end of experiment
osgep_c.102_105del_f125	het		21	end of experiment

## Sheet: osgep_acute survival
fish	timepoint of event (dpf)	censored (dpf)	reason for censorship
osgep_f1	2.5
osgep_f2	2.5
osgep_f3	2.5
osgep_f4	2.5
osgep_f5	2.5
osgep_f6	3
osgep_f7	3
osgep_f8	4
osgep_f9	4
osgep_f10	4
osgep_f11	4.5
osgep_f12	4.5
osgep_f13	4.5
osgep_f14	4.5
osgep_f15	4.5
osgep_f16	4.5
osgep_f17	6.5
osgep_f18	6.5
osgep_f19	6.5
osgep_f20	6.5
osgep_f21	6.5
osgep_f22	6.5
osgep_f23	8.5
osgep_f24	8.5
osgep_f25	8.5
osgep_f26	8.5
osgep_f27	8.5
osgep_f28	9.5
osgep_f29	9.5
osgep_f30	9.5
osgep_f31	9.5
osgep_f32	9.5
osgep_f33	9.5
osgep_f34	9.5
osgep_f35	9.5
osgep_f36	9.5
osgep_f37	9.5
osgep_f38	10
osgep_f39	10
osgep_f40	10
osgep_f41	10
osgep_f42	10
osgep_f43	10.5
osgep_f44	10.5
osgep_f45	10.5
osgep_f46	10.5
osgep_f47	10.5
osgep_f48	10.5
osgep_f49	10.5
osgep_f50	10.5
osgep_f51	10.5
osgep_f52	10.5
osgep_f53	10.5
osgep_f54	10.5
osgep_f55	10.5
osgep_f56	11
osgep_f57	11
osgep_f58	11
osgep_f59	11
osgep_f60	11
osgep_f61	11
osgep_f62	11.5
osgep_f63	11.5
osgep_f64	11.5
osgep_f65	11.5
osgep_f66	11.5
osgep_f67	11.5
osgep_f68	11.5
osgep_f69	11.5
osgep_f70	12
osgep_f71	12
osgep_f72	12
osgep_f73	12
osgep_f74	12
osgep_f75	12
osgep_f76	12.5
osgep_f77	12.5
osgep_f78	12.5
osgep_f79	12.5
osgep_f80	13.5
osgep_f81	14.5
osgep_f82	14.5
osgep_f83	14.5
osgep_f84	14.5
osgep_f85	14.5
osgep_f86	14.5
osgep_f87	14.5
osgep_f88	14.5
osgep_f89	14.5
osgep_f90	14.5
osgep_f91		15	for protein
osgep_f92		15	for protein
osgep_f93		15	for protein
osgep_f94		15	for protein
osgep_f95		15	for protein
osgep_f96	15.5
osgep_f97	15.5
osgep_f98	15.5
osgep_f99	16
osgep_f100	16
osgep_f101	16
osgep_f102	17
osgep_f103	18
osgep_f104	19
osgep_f105		19	for histology
osgep_f106		19	for histology
osgep_f107		19	for histology
osgep_f108		19	for histology
osgep_f109		19	for histology
osgep_f110	20
osgep_f111	20
osgep_f112	21
osgep_f113	21
osgep_f114	21
osgep_f115		21	end of experiment
osgep_f116		21	end of experiment
osgep_f117		21	end of experiment
osgep_f118		21	end of experiment
osgep_f119		21	end of experiment
osgep_f120		21	end of experiment
osgep_f121		21	end of experiment
osgep_f122		21	end of experiment
osgep_f123		21	end of experiment
osgep_f124		21	end of experiment
osgep_f125		21	end of experiment
osgep_f126		21	end of experiment
osgep_f127		21	end of experiment
osgep_f128		21	end of experiment
osgep_f129		21	end of experiment
osgep_f130		21	end of experiment
osgep_f131		21	end of experiment
osgep_f132		21	end of experiment
osgep_f133		21	end of experiment
osgep_f134		21	end of experiment
osgep_f135		21	end of experiment
osgep_f136		21	end of experiment
osgep_f137		21	end of experiment
osgep_f138		21	end of experiment
osgep_f139		21	end of experiment
osgep_f140		21	end of experiment
osgep_f141		21	end of experiment
osgep_f142		21	end of experiment
osgep_f143		21	end of experiment
osgep_f144		21	end of experiment
osgep_f145		21	end of experiment
osgep_f146		21	end of experiment
osgep_f147		21	end of experiment
osgep_f148		21	end of experiment
osgep_f149		21	end of experiment
osgep_f150		21	end of experiment
osgep_f151		21	end of experiment
osgep_f152		21	end of experiment
osgep_f153		21	end of experiment
osgep_f154		21	end of experiment
osgep_f155		21	end of experiment
osgep_f156		21	end of experiment
osgep_f157		21	end of experiment
osgep_f158		21	end of experiment
osgep_f159		21	end of experiment
osgep_f160		21	end of experiment
osgep_f161		21	end of experiment
osgep_f162		21	end of experiment
osgep_f163		21	end of experiment
osgep_f164		21	end of experiment
osgep_f165		21	end of experiment
osgep_f166		21	end of experiment
osgep_f167		21	end of experiment
osgep_f168		21	end of experiment
osgep_f169		21	end of experiment
osgep_f170		21	end of experiment
osgep_f171		21	end of experiment
osgep_f172		21	end of experiment
osgep_f173		21	end of experiment
osgep_f174		21	end of experiment
osgep_f175		21	end of experiment
osgep_f176		21	end of experiment
osgep_f177		21	end of experiment
osgep_f178		21	end of experiment
osgep_f179		21	end of experiment
osgep_f180		21	end of experiment
osgep_f181		21	end of experiment
osgep_f182		21	end of experiment
osgep_f183		21	end of experiment
osgep_f184		21	end of experiment
scrambled_f1	4
scrambled_f2	4
scrambled_f3	4.5
scrambled_f4	4.5
scrambled_f5	4.5
scrambled_f6	4.5
scrambled_f7	5
scrambled_f8	5
scrambled_f9	5
scrambled_f10	5.5
scrambled_f11	5.5
scrambled_f12	9
scrambled_f13	9.5
scrambled_f14	9.5
scrambled_f15		9.5	euthanized after damage by transfer
scrambled_f16	10.5
scrambled_f17	10.5
scrambled_f18	10.5	10.5	euthanized after damage by transfer
scrambled_f19	11.5
scrambled_f20	12
scrambled_f21		12	euthanized after damage by transfer
scrambled_f22		12	fast decomposition (larva missing, but dead body not detectable)
scrambled_f23	13.5
scrambled_f24		15	for protein
scrambled_f25		15	for protein
scrambled_f26		15	for protein
scrambled_f27		15	for protein
scrambled_f28		15	for protein
scrambled_f29		19	for histology
scrambled_f30		19	for histology
scrambled_f31		19	for histology
scrambled_f32		19	for histology
scrambled_f33		19	for histology
scrambled_f34	20
scrambled_f35		21	end of experiment
scrambled_f36		21	end of experiment
scrambled_f37		21	end of experiment
scrambled_f38		21	end of experiment
scrambled_f39		21	end of experiment
scrambled_f40		21	end of experiment
scrambled_f41		21	end of experiment
scrambled_f42		21	end of experiment
scrambled_f43		21	end of experiment
scrambled_f44		21	end of experiment
scrambled_f45		21	end of experiment
scrambled_f46		21	end of experiment
scrambled_f47		21	end of experiment
scrambled_f48		21	end of experiment
scrambled_f49		21	end of experiment
scrambled_f50		21	end of experiment
scrambled_f51		21	end of experiment
scrambled_f52		21	end of experiment
scrambled_f53		21	end of experiment
scrambled_f54		21	end of experiment
scrambled_f55		21	end of experiment
scrambled_f56		21	end of experiment
scrambled_f57		21	end of experiment
scrambled_f58		21	end of experiment
scrambled_f59		21	end of experiment
scrambled_f60		21	end of experiment
scrambled_f61		21	end of experiment
scrambled_f62		21	end of experiment
scrambled_f63		21	end of experiment
scrambled_f64		21	end of experiment
scrambled_f65		21	end of experiment
scrambled_f66		21	end of experiment
scrambled_f67		21	end of experiment
scrambled_f68		21	end of experiment
scrambled_f69		21	end of experiment
scrambled_f70		21	end of experiment
scrambled_f71		21	end of experiment
scrambled_f72		21	end of experiment
scrambled_f73		21	end of experiment
scrambled_f74		21	end of experiment
scrambled_f75		21	end of experiment
uninjected_f1	4		1
uninjected_f2	4.5		1
uninjected_f3	4.5		1
uninjected_f4	4.5		1
uninjected_f5	4.5		1
uninjected_f6	4.5		1
uninjected_f7	4.5		1
uninjected_f8	4.5		1
uninjected_f9	4.5		1
uninjected_f10	4.5		1
uninjected_f11	5		1
uninjected_f12	5		1
uninjected_f13	5		1
uninjected_f14	5		1
uninjected_f15	5		1
uninjected_f16	5		1
uninjected_f17	5.5		1
uninjected_f18	6.5		1
uninjected_f19	7.5		1
uninjected_f20	7.5		1
uninjected_f21	7.5		1
uninjected_f22	7.5		1
uninjected_f23	7.5		1
uninjected_f24	8		1
uninjected_f25	8		1
uninjected_f26	8		1
uninjected_f27	8		1
uninjected_f28	8		1
uninjected_f29	8.5		1
uninjected_f30	8.5		1
uninjected_f31	8.5		1
uninjected_f32	9		1
uninjected_f33	9.5		1
uninjected_f34	9.5		1
uninjected_f35	9.5		1
uninjected_f36	9.5		1
uninjected_f37	9.5		1
uninjected_f38	9.5		1
uninjected_f39	9.5		1
uninjected_f40	9.5		1
uninjected_f41		9.5	euthanized after damage by transfer
uninjected_f42		9.5	euthanized after damage by transfer
uninjected_f43		9.5	euthanized after damage by transfer
uninjected_f44		9.5	euthanized after damage by transfer
uninjected_f45	10		1
uninjected_f46	10		1
uninjected_f47	10		1
uninjected_f48	10		1
uninjected_f49	10		1
uninjected_f50	10.5		1
uninjected_f51	10.5		1
uninjected_f52	10.5		1
uninjected_f53	10.5		1
uninjected_f54	10.5		1
uninjected_f55	10.5		1
uninjected_f56	10.5		1
uninjected_f57	10.5		1
uninjected_f58	10.5		1
uninjected_f59	10.5		1
uninjected_f60	10.5		1
uninjected_f61	10.5		1
uninjected_f62		10.5	euthanized after damage by transfer
uninjected_f63		10.5	euthanized after damage by transfer
uninjected_f64		10.5	fast decomposition (larva missing, but dead body not detectable)
uninjected_f65		10.5	fast decomposition (larva missing, but dead body not detectable)
uninjected_f66	11		1
uninjected_f67	11		1
uninjected_f68	11		1
uninjected_f69	11		1
uninjected_f70		11	euthanized after damage by transfer
uninjected_f71		11	fast decomposition (larva missing, but dead body not detectable)
uninjected_f72	11.5		1
uninjected_f73	11.5		1
uninjected_f74	11.5		1
uninjected_f75	11.5		1
uninjected_f76	11.5		1
uninjected_f77	11.5		1
uninjected_f78	11.5		1
uninjected_f79	11.5		1
uninjected_f80	12		1
uninjected_f81	12		1
uninjected_f82	12		1
uninjected_f83		12	euthanized after damage by transfer
uninjected_f84		12	fast decomposition (larva missing, but dead body not detectable)
uninjected_f85		12	fast decomposition (larva missing, but dead body not detectable)
uninjected_f86	12.5		1
uninjected_f87	12.5		1
uninjected_f88	12.5		1
uninjected_f89	12.5		1
uninjected_f90	12.5		1
uninjected_f91	12.5		1
uninjected_f92	12.5		1
uninjected_f93	13		1
uninjected_f94	13.5		1
uninjected_f95	13.5		1
uninjected_f96	13.5		1
uninjected_f97	14		1
uninjected_f98	14		1
uninjected_f99	14.5		1
uninjected_f100		15	for protein
uninjected_f101		15	for protein
uninjected_f102		15	for protein
uninjected_f103		15	for protein
uninjected_f104		15	for protein
uninjected_f105	15.5		1
uninjected_f106		19	for histology
uninjected_f107		19	for histology
uninjected_f108		19	for histology
uninjected_f109		19	for histology
uninjected_f110		19	for histology
uninjected_f111	20		1
uninjected_f112		20	euthanized after damage by transfer
uninjected_f113		21	end of experiment
uninjected_f114		21	end of experiment
uninjected_f115		21	end of experiment
uninjected_f116		21	end of experiment
uninjected_f117		21	end of experiment
uninjected_f118		21	end of experiment
uninjected_f119		21	end of experiment
uninjected_f120		21	end of experiment
uninjected_f121		21	end of experiment
uninjected_f122		21	end of experiment
uninjected_f123		21	end of experiment
uninjected_f124		21	end of experiment
uninjected_f125		21	end of experiment
uninjected_f126		21	end of experiment
uninjected_f127		21	end of experiment
uninjected_f128		21	end of experiment
uninjected_f129		21	end of experiment
uninjected_f130		21	end of experiment
uninjected_f131		21	end of experiment
uninjected_f132		21	end of experiment
uninjected_f133		21	end of experiment
uninjected_f134		21	end of experiment
uninjected_f135		21	end of experiment
uninjected_f136		21	end of experiment
uninjected_f137		21	end of experiment
uninjected_f138		21	end of experiment
uninjected_f139		21	end of experiment
uninjected_f140		21	end of experiment
uninjected_f141		21	end of experiment
uninjected_f142		21	end of experiment
uninjected_f143		21	end of experiment
uninjected_f144		21	end of experiment
uninjected_f145		21	end of experiment
uninjected_f146		21	end of experiment
uninjected_f147		21	end of experiment
uninjected_f148		21	end of experiment
uninjected_f149		21	end of experiment
uninjected_f150		21	end of experiment
uninjected_f151		21	end of experiment
uninjected_f152		21	end of experiment
uninjected_f153		21	end of experiment
uninjected_f154		21	end of experiment
uninjected_f155		21	end of experiment
uninjected_f156		21	end of experiment
uninjected_f157		21	end of experiment
uninjected_f158		21	end of experiment
uninjected_f159		21	end of experiment
uninjected_f160		21	end of experiment
uninjected_f161		21	end of experiment
uninjected_f162		21	end of experiment
uninjected_f163		21	end of experiment
uninjected_f164		21	end of experiment
uninjected_f165		21	end of experiment
uninjected_f166		21	end of experiment
uninjected_f167		21	end of experiment
uninjected_f168		21	end of experiment
uninjected_f169		21	end of experiment
uninjected_f170		21	end of experiment
uninjected_f171		21	end of experiment
uninjected_f172		21	end of experiment
uninjected_f173		21	end of experiment
uninjected_f174		21	end of experiment
uninjected_f175		21	end of experiment
uninjected_f176		21	end of experiment
uninjected_f177		21	end of experiment
uninjected_f178		21	end of experiment
uninjected_f179		21	end of experiment
uninjected_f180		21	end of experiment
uninjected_f181		21	end of experiment
uninjected_f182		21	end of experiment
uninjected_f183		21	end of experiment
uninjected_f184		21	end of experiment
uninjected_f185		21	end of experiment
uninjected_f186		21	end of experiment
uninjected_f187		21	end of experiment
uninjected_f188		21	end of experiment
uninjected_f189		21	end of experiment
uninjected_f190		21	end of experiment
uninjected_f191		21	end of experiment
uninjected_f192		21	end of experiment
uninjected_f193		21	end of experiment
uninjected_f194		21	end of experiment
uninjected_f195		21	end of experiment
uninjected_f196		21	end of experiment
uninjected_f197		21	end of experiment
uninjected_f198		21	end of experiment
uninjected_f199		21	end of experiment
uninjected_f200		21	end of experiment
uninjected_f201		21	end of experiment
uninjected_f202		21	end of experiment
uninjected_f203		21	end of experiment
uninjected_f204		21	end of experiment
uninjected_f205		21	end of experiment
uninjected_f206		21	end of experiment
uninjected_f207		21	end of experiment
uninjected_f208		21	end of experiment
uninjected_f209		21	end of experiment
uninjected_f210		21	end of experiment
uninjected_f211		21	end of experiment
uninjected_f212		21	end of experiment
uninjected_f213		21	end of experiment
uninjected_f214		21	end of experiment
uninjected_f215		21	end of experiment
uninjected_f216		21	end of experiment
uninjected_f217		21	end of experiment
uninjected_f218		21	end of experiment
uninjected_f219		21	end of experiment
uninjected_f220		21	end of experiment
uninjected_f221		21	end of experiment
uninjected_f222		21	end of experiment
uninjected_f223		21	end of experiment
uninjected_f224		21	end of experiment
uninjected_f225		21	end of experiment
uninjected_f226		21	end of experiment
uninjected_f227		21	end of experiment
uninjected_f228		21	end of experiment
uninjected_f229		21	end of experiment
uninjected_f230		21	end of experiment
uninjected_f231		21	end of experiment
uninjected_f232		21	end of experiment
uninjected_f233		21	end of experiment
uninjected_f234		21	end of experiment
uninjected_f235		21	end of experiment
uninjected_f236		21	end of experiment
uninjected_f237		21	end of experiment
uninjected_f238		21	end of experiment
uninjected_f239		21	end of experiment
uninjected_f240		21	end of experiment
uninjected_f241		21	end of experiment
uninjected_f242		21	end of experiment
uninjected_f243		21	end of experiment
uninjected_f244		21	end of experiment
uninjected_f245		21	end of experiment
uninjected_f246		21	end of experiment
uninjected_f247		21	end of experiment
uninjected_f248		21	end of experiment
uninjected_f249		21	end of experiment
uninjected_f250		21	end of experiment
uninjected_f251		21	end of experiment
uninjected_f252		21	end of experiment
uninjected_f253		21	end of experiment
uninjected_f254		21	end of experiment
uninjected_f255		21	end of experiment
uninjected_f256		21	end of experiment
uninjected_f257		21	end of experiment
uninjected_f258		21	end of experiment
uninjected_f259		21	end of experiment
uninjected_f260		21	end of experiment
uninjected_f261		21	end of experiment
uninjected_f262		21	end of experiment
uninjected_f263		21	end of experiment
uninjected_f264		21	end of experiment
uninjected_f265		21	end of experiment
uninjected_f266		21	end of experiment
uninjected_f267		21	end of experiment
uninjected_f268		21	end of experiment
uninjected_f269		21	end of experiment
uninjected_f270		21	end of experiment
uninjected_f271		21	end of experiment
uninjected_f272		21	end of experiment
uninjected_f273		21	end of experiment
uninjected_f274		21	end of experiment
uninjected_f275		21	end of experiment
uninjected_f276		21	end of experiment
uninjected_f277		21	end of experiment
uninjected_f278		21	end of experiment
uninjected_f279		21	end of experiment
uninjected_f280		21	end of experiment
uninjected_f281		21	end of experiment
uninjected_f282		21	end of experiment
uninjected_f283		21	end of experiment
uninjected_f284		21	end of experiment
uninjected_f285		21	end of experiment
uninjected_f286		21	end of experiment
uninjected_f287		21	end of experiment
uninjected_f288		21	end of experiment
uninjected_f289		21	end of experiment
uninjected_f290		21	end of experiment
uninjected_f291		21	end of experiment
uninjected_f292		21	end of experiment
uninjected_f293		21	end of experiment
uninjected_f294		21	end of experiment
uninjected_f295		21	end of experiment
uninjected_f296		21	end of experiment
uninjected_f297		21	end of experiment
uninjected_f298		21	end of experiment
uninjected_f299		21	end of experiment
uninjected_f300		21	end of experiment
uninjected_f301		21	end of experiment
uninjected_f302		21	end of experiment
uninjected_f303		21	end of experiment
uninjected_f304		21	end of experiment
uninjected_f305		21	end of experiment
uninjected_f306		21	end of experiment
uninjected_f307		21	end of experiment
uninjected_f308		21	end of experiment
uninjected_f309		21	end of experiment
uninjected_f310		21	end of experiment
uninjected_f311		21	end of experiment
uninjected_f312		21	end of experiment
uninjected_f313		21	end of experiment
uninjected_f314		21	end of experiment
uninjected_f315		21	end of experiment
uninjected_f316		21	end of experiment
uninjected_f317		21	end of experiment
uninjected_f318		21	end of experiment
uninjected_f319		21	end of experiment
uninjected_f320		21	end of experiment
uninjected_f321		21	end of experiment
uninjected_f322		21	end of experiment
uninjected_f323		21	end of experiment
uninjected_f324		21	end of experiment
uninjected_f325		21	end of experiment
uninjected_f326		21	end of experiment
uninjected_f327		21	end of experiment
uninjected_f328		21	end of experiment
uninjected_f329		21	end of experiment
uninjected_f330		21	end of experiment
uninjected_f331		21	end of experiment
uninjected_f332		21	end of experiment
uninjected_f333		21	end of experiment
uninjected_f334		21	end of experiment
uninjected_f335		21	end of experiment
uninjected_f336		21	end of experiment
uninjected_f337		21	end of experiment

## Sheet: tprkb_acute_survival
	timepoint of event (dpf)	censored (dpf)	reason for censorship
2_uninjected_F001	3
2_uninjected_F002	3
2_uninjected_F003	4
2_uninjected_F004	4
2_uninjected_F005	5.5
2_uninjected_F006	5.5
2_uninjected_F007	5.5
2_uninjected_F008	5.5
2_uninjected_F009	5.5
2_uninjected_F010	6
2_uninjected_F011	7.5
2_uninjected_F012	8.5
2_uninjected_F013	9
2_uninjected_F014	9
2_uninjected_F015	9
2_uninjected_F016	9
2_uninjected_F017	9
2_uninjected_F018	9
2_uninjected_F019	9
2_uninjected_F020	9
2_uninjected_F021	9
2_uninjected_F022	9.5
2_uninjected_F023	9.5
2_uninjected_F024	10
2_uninjected_F025	10
2_uninjected_F026	10.5
2_uninjected_F027	10.5
2_uninjected_F028	10.5
2_uninjected_F029	10.5
2_uninjected_F030	10.5
2_uninjected_F031	10.5
2_uninjected_F032	11
2_uninjected_F033	11
2_uninjected_F034	11
2_uninjected_F035	11
2_uninjected_F036	11
2_uninjected_F037	11
2_uninjected_F038	11
2_uninjected_F039	11
2_uninjected_F040	11
2_uninjected_F041	11.5
2_uninjected_F042	11.5
2_uninjected_F043	12
2_uninjected_F044	12
2_uninjected_F045	12
2_uninjected_F046	12
2_uninjected_F047	12
2_uninjected_F048	12.5
2_uninjected_F049	13
2_uninjected_F050	15.5		euthanized after damage by transfer
2_uninjected_F051		21	end of experiment
2_uninjected_F052		21	end of experiment
2_uninjected_F053		21	end of experiment
2_uninjected_F054		21	end of experiment
2_uninjected_F055		21	end of experiment
2_uninjected_F056		21	end of experiment
2_uninjected_F057		21	end of experiment
2_uninjected_F058		21	end of experiment
2_uninjected_F059		21	end of experiment
2_uninjected_F060		21	end of experiment
2_uninjected_F061		21	end of experiment
2_uninjected_F062		21	end of experiment
2_uninjected_F063		21	end of experiment
2_uninjected_F064		21	end of experiment
2_uninjected_F065		21	end of experiment
2_uninjected_F066		21	end of experiment
2_uninjected_F067		21	end of experiment
2_uninjected_F068		21	end of experiment
2_uninjected_F069		21	end of experiment
2_uninjected_F070		21	end of experiment
2_uninjected_F071		21	end of experiment
2_uninjected_F072		21	end of experiment
2_uninjected_F073		21	end of experiment
2_uninjected_F074		21	end of experiment
2_uninjected_F075		21	end of experiment
2_uninjected_F076		21	end of experiment
2_uninjected_F077		21	end of experiment
2_uninjected_F078		21	end of experiment
2_uninjected_F079		21	end of experiment
2_uninjected_F080		21	end of experiment
2_uninjected_F081		21	end of experiment
2_uninjected_F082		21	end of experiment
2_uninjected_F083		21	end of experiment
2_uninjected_F084		21	end of experiment
2_uninjected_F085		21	end of experiment
2_uninjected_F086		21	end of experiment
2_uninjected_F087		21	end of experiment
2_uninjected_F088		21	end of experiment
2_uninjected_F089		21	end of experiment
2_uninjected_F090		21	end of experiment
2_uninjected_F091		21	end of experiment
2_uninjected_F092		21	end of experiment
2_uninjected_F093		21	end of experiment
2_uninjected_F094		21	end of experiment
2_uninjected_F095		21	end of experiment
2_uninjected_F096		21	end of experiment
2_uninjected_F097		21	end of experiment
2_uninjected_F098		21	end of experiment
2_uninjected_F099		21	end of experiment
2_uninjected_F100		21	end of experiment
2_uninjected_F101		21	end of experiment
2_uninjected_F102		21	end of experiment
2_uninjected_F103		21	end of experiment
2_uninjected_F104		21	end of experiment
2_uninjected_F105		21	end of experiment
2_uninjected_F106		21	end of experiment
2_uninjected_F107		21	end of experiment
2_uninjected_F108		21	end of experiment
2_uninjected_F109		21	end of experiment
2_uninjected_F110		21	end of experiment
2_uninjected_F111		21	end of experiment
2_uninjected_F112		21	end of experiment
2_uninjected_F113		21	end of experiment
2_uninjected_F114		21	end of experiment
2_uninjected_F115		21	end of experiment
2_uninjected_F116		21	end of experiment
2_uninjected_F117		21	end of experiment
2_uninjected_F118	9
2_uninjected_F119	9
2_uninjected_F120	9
2_uninjected_F121	9
2_uninjected_F122	9
2_uninjected_F123	9
2_uninjected_F124	9
2_uninjected_F125	9.5
2_uninjected_F126	10
2_uninjected_F127	10
2_uninjected_F128	10
2_uninjected_F129	10.5
2_uninjected_F130	10.5
2_uninjected_F131	10.5
2_uninjected_F132	10.5
2_uninjected_F133	11
2_uninjected_F134	11
2_uninjected_F135	11
2_uninjected_F136	11
2_uninjected_F137	11
2_uninjected_F138	11.5
2_uninjected_F139	11.5
2_uninjected_F140	11.5
2_uninjected_F141	12.5
2_uninjected_F142	12.5
2_uninjected_F143	13
2_uninjected_F144	14
2_uninjected_F145	16.5
2_uninjected_F146	16.5
2_uninjected_F147	20
2_uninjected_F148	20
2_uninjected_F149		21	end of experiment
2_uninjected_F150		21	end of experiment
2_uninjected_F151		21	end of experiment
2_uninjected_F152		21	end of experiment
2_uninjected_F153		21	end of experiment
2_uninjected_F154		21	end of experiment
2_uninjected_F155		21	end of experiment
2_uninjected_F156		21	end of experiment
2_uninjected_F157		21	end of experiment
2_uninjected_F158		21	end of experiment
2_uninjected_F159		21	end of experiment
2_uninjected_F160		21	end of experiment
2_uninjected_F161		21	end of experiment
2_uninjected_F162		21	end of experiment
2_uninjected_F163		21	end of experiment
2_uninjected_F164		21	end of experiment
2_uninjected_F165		21	end of experiment
2_uninjected_F166		21	end of experiment
2_uninjected_F167		21	end of experiment
2_uninjected_F168		21	end of experiment
2_uninjected_F169		21	end of experiment
2_uninjected_F170		21	end of experiment
2_uninjected_F171		21	end of experiment
2_uninjected_F172		21	end of experiment
2_uninjected_F173		21	end of experiment
2_uninjected_F174		21	end of experiment
2_uninjected_F175		21	end of experiment
2_uninjected_F176		21	end of experiment
2_uninjected_F177		21	end of experiment
2_uninjected_F178		21	end of experiment
2_uninjected_F179		21	end of experiment
2_uninjected_F180		21	end of experiment
2_uninjected_F181		21	end of experiment
2_uninjected_F182		21	end of experiment
2_uninjected_F183		21	end of experiment
2_uninjected_F184		21	end of experiment
2_uninjected_F185		21	end of experiment
2_uninjected_F186		21	end of experiment
2_uninjected_F187		21	end of experiment
2_uninjected_F188		21	end of experiment
2_uninjected_F189		21	end of experiment
2_uninjected_F190		21	end of experiment
2_uninjected_F191		21	end of experiment
2_uninjected_F192		21	end of experiment
2_uninjected_F193		21	end of experiment
2_uninjected_F194		21	end of experiment
2_uninjected_F195		21	end of experiment
2_uninjected_F196		21	end of experiment
2_uninjected_F197		21	end of experiment
2_uninjected_F198		21	end of experiment
2_uninjected_F199		21	end of experiment
2_uninjected_F200		21	end of experiment
2_uninjected_F201		21	end of experiment
2_uninjected_F202		21	end of experiment
2_uninjected_F203		21	end of experiment
2_uninjected_F204		21	end of experiment
2_uninjected_F205		21	end of experiment
2_uninjected_F206		21	end of experiment
2_uninjected_F207		21	end of experiment
2_uninjected_F208		21	end of experiment
2_uninjected_F209		21	end of experiment
2_uninjected_F210		21	end of experiment
2_uninjected_F211		21	end of experiment
2_uninjected_F212		21	end of experiment
2_uninjected_F213		21	end of experiment
2_uninjected_F214		21	end of experiment
2_uninjected_F215		21	end of experiment
2_uninjected_F216		21	end of experiment
2_uninjected_F217		21	end of experiment
2_uninjected_F218		21	end of experiment
2_uninjected_F219		21	end of experiment
2_uninjected_F220		21	end of experiment
2_uninjected_F221		21	end of experiment
2_scrambled_F001	3
2_scrambled_F002	3
2_scrambled_F003	3
2_scrambled_F004	3
2_scrambled_F005	3.5
2_scrambled_F006	4
2_scrambled_F007	4
2_scrambled_F008	5.5
2_scrambled_F009	5.5
2_scrambled_F010	5.5
2_scrambled_F011	5.5
2_scrambled_F012	8.5
2_scrambled_F013	9
2_scrambled_F014	9
2_scrambled_F015	9
2_scrambled_F016	9
2_scrambled_F017	9
2_scrambled_F018	9
2_scrambled_F019	9
2_scrambled_F020	9
2_scrambled_F021	9
2_scrambled_F022	9
2_scrambled_F023	9.5
2_scrambled_F024	9.5
2_scrambled_F025	9.5
2_scrambled_F026	10
2_scrambled_F027	10
2_scrambled_F028	10
2_scrambled_F029	10
2_scrambled_F030	10
2_scrambled_F031	10
2_scrambled_F032	10.5
2_scrambled_F033	10.5
2_scrambled_F034	10.5
2_scrambled_F035	10.5
2_scrambled_F036	10.5
2_scrambled_F037	10.5
2_scrambled_F038	10.5
2_scrambled_F039	10.5
2_scrambled_F040	10.5
2_scrambled_F041	10.5
2_scrambled_F042	10.5
2_scrambled_F043	11
2_scrambled_F044	11
2_scrambled_F045	11
2_scrambled_F046	11
2_scrambled_F047	11
2_scrambled_F048	11
2_scrambled_F049	11
2_scrambled_F050	11
2_scrambled_F051	11
2_scrambled_F052	11
2_scrambled_F053	11
2_scrambled_F054	11
2_scrambled_F055	11.5
2_scrambled_F056	11.5
2_scrambled_F057	12
2_scrambled_F058	12
2_scrambled_F059	12
2_scrambled_F060	12
2_scrambled_F061	12
2_scrambled_F062	12.5
2_scrambled_F063	12.5
2_scrambled_F064	12.5
2_scrambled_F065	13
2_scrambled_F066	15
2_scrambled_F067	15
2_scrambled_F068	15
2_scrambled_F069	15.5
2_scrambled_F070	16.5
2_scrambled_F071	20
2_scrambled_F072		21	end of experiment
2_scrambled_F073		21	end of experiment
2_scrambled_F074		21	end of experiment
2_scrambled_F075		21	end of experiment
2_scrambled_F076		21	end of experiment
2_scrambled_F077		21	end of experiment
2_scrambled_F078		21	end of experiment
2_scrambled_F079		21	end of experiment
2_scrambled_F080		21	end of experiment
2_scrambled_F081		21	end of experiment
2_scrambled_F082		21	end of experiment
2_scrambled_F083		21	end of experiment
2_scrambled_F084		21	end of experiment
2_scrambled_F085		21	end of experiment
2_scrambled_F086		21	end of experiment
2_scrambled_F087		21	end of experiment
2_scrambled_F088		21	end of experiment
2_scrambled_F089		21	end of experiment
2_scrambled_F090		21	end of experiment
2_scrambled_F091		21	end of experiment
2_scrambled_F092		21	end of experiment
2_scrambled_F093		21	end of experiment
2_scrambled_F094		21	end of experiment
2_scrambled_F095		21	end of experiment
2_scrambled_F096		21	end of experiment
2_scrambled_F097		21	end of experiment
2_scrambled_F098		21	end of experiment
2_scrambled_F099		21	end of experiment
2_scrambled_F100		21	end of experiment
2_scrambled_F101		21	end of experiment
2_scrambled_F102		21	end of experiment
2_scrambled_F103		21	end of experiment
2_scrambled_F104		21	end of experiment
2_scrambled_F105		21	end of experiment
2_scrambled_F106		21	end of experiment
2_scrambled_F107		21	end of experiment
2_scrambled_F108		21	end of experiment
2_scrambled_F109		21	end of experiment
2_scrambled_F110		21	end of experiment
2_scrambled_F111		21	end of experiment
2_scrambled_F112		21	end of experiment
2_scrambled_F113		21	end of experiment
2_scrambled_F114		21	end of experiment
2_scrambled_F115		21	end of experiment
2_scrambled_F116		21	end of experiment
2_scrambled_F117		21	end of experiment
2_scrambled_F118		21	end of experiment
2_scrambled_F119		21	end of experiment
2_scrambled_F120		21	end of experiment
2_scrambled_F121		21	end of experiment
2_scrambled_F122		21	end of experiment
2_scrambled_F123		21	end of experiment
2_scrambled_F124		21	end of experiment
2_scrambled_F125		21	end of experiment
2_scrambled_F126		21	end of experiment
2_scrambled_F127		21	end of experiment
2_scrambled_F128		21	end of experiment
2_scrambled_F129		21	end of experiment
2_scrambled_F130		21	end of experiment
2_scrambled_F131		21	end of experiment
2_scrambled_F132		21	end of experiment
2_scrambled_F133		21	end of experiment
2_scrambled_F134		21	end of experiment
2_scrambled_F135		21	end of experiment
2_scrambled_F136		21	end of experiment
2_scrambled_F137		21	end of experiment
2_scrambled_F138		21	end of experiment
2_scrambled_F139		21	end of experiment
2_scrambled_F140		21	end of experiment
2_scrambled_F141		21	end of experiment
2_scrambled_F142		21	end of experiment
2_scrambled_F143		21	end of experiment
2_scrambled_F144		21	end of experiment
2_scrambled_F145		21	end of experiment
2_scrambled_F146		21	end of experiment
2_scrambled_F147		21	end of experiment
2_scrambled_F148		21	end of experiment
2_scrambled_F149		21	end of experiment
2_scrambled_F150		21	end of experiment
2_scrambled_F151		21	end of experiment
2_scrambled_F152		21	end of experiment
2_scrambled_F153		21	end of experiment
2_scrambled_F154		21	end of experiment
2_scrambled_F155		21	end of experiment
2_scrambled_F156		21	end of experiment
2_scrambled_F157		21	end of experiment
2_scrambled_F158		21	end of experiment
2_scrambled_F159		21	end of experiment
2_scrambled_F160		21	end of experiment
2_scrambled_F161		21	end of experiment
2_scrambled_F162		21	end of experiment
2_scrambled_F163		21	end of experiment
2_scrambled_F164		21	end of experiment
2_scrambled_F165		21	end of experiment
2_scrambled_F166		21	end of experiment
2_scrambled_F167		21	end of experiment
2_scrambled_F168		21	end of experiment
2_scrambled_F169		21	end of experiment
2_tprkb_F001	1.5
2_tprkb_F002	2
2_tprkb_F003	3
2_tprkb_F004	3
2_tprkb_F005		4	euthanized after damage by transfer
2_tprkb_F006	5.5
2_tprkb_F007	5.5
2_tprkb_F008	5.5
2_tprkb_F009	5.5
2_tprkb_F010	8
2_tprkb_F011	8.5
2_tprkb_F012	9
2_tprkb_F013	9
2_tprkb_F014	9
2_tprkb_F015	9
2_tprkb_F016	9.5
2_tprkb_F017	9.5
2_tprkb_F018	10
2_tprkb_F019	10
2_tprkb_F020	10
2_tprkb_F021	10
2_tprkb_F022	10
2_tprkb_F023	10
2_tprkb_F024	10
2_tprkb_F025	10.5
2_tprkb_F026	10.5
2_tprkb_F027	10.5
2_tprkb_F028	10.5
2_tprkb_F029	10.5
2_tprkb_F030	10.5
2_tprkb_F031	10.5
2_tprkb_F032	10.5
2_tprkb_F033	11
2_tprkb_F034	11
2_tprkb_F035	11
2_tprkb_F036	11
2_tprkb_F037	11
2_tprkb_F038	11
2_tprkb_F039	11.5
2_tprkb_F040	11.5
2_tprkb_F041	11.5
2_tprkb_F042	12
2_tprkb_F043	12
2_tprkb_F044	12
2_tprkb_F045	12.5
2_tprkb_F046	12.5
2_tprkb_F047	12.5
2_tprkb_F048	13
2_tprkb_F049	13
2_tprkb_F050	13
2_tprkb_F051	13
2_tprkb_F052	13
2_tprkb_F053	13
2_tprkb_F054	13
2_tprkb_F055	13
2_tprkb_F056	13
2_tprkb_F057	13
2_tprkb_F058	13.5
2_tprkb_F059	14
2_tprkb_F060	14
2_tprkb_F061	14
2_tprkb_F062	14
2_tprkb_F063	14
2_tprkb_F064	14
2_tprkb_F065	14
2_tprkb_F066	14
2_tprkb_F067	14
2_tprkb_F068	14.5
2_tprkb_F069	14.5
2_tprkb_F070	14.5
2_tprkb_F071	14.5
2_tprkb_F072	14.5
2_tprkb_F073	14.5
2_tprkb_F074	15
2_tprkb_F075	15
2_tprkb_F076	15
2_tprkb_F077	15
2_tprkb_F078	15
2_tprkb_F079	15
2_tprkb_F080	15
2_tprkb_F081	15.5
2_tprkb_F082	15.5
2_tprkb_F083	15.5
2_tprkb_F084	15.5
2_tprkb_F085	15.5
2_tprkb_F086		15.5	euthanized after damage by transfer
2_tprkb_F087	16
2_tprkb_F088	16
2_tprkb_F089	16
2_tprkb_F090	16.5
2_tprkb_F091	16.5
2_tprkb_F092	16.5
2_tprkb_F093	17
2_tprkb_F094	17
2_tprkb_F095	17
2_tprkb_F096	17
2_tprkb_F097	17
2_tprkb_F098	17.5
2_tprkb_F099	18
2_tprkb_F100	19
2_tprkb_F101	19
2_tprkb_F102	19
2_tprkb_F103	19.5
2_tprkb_F104	19.5
2_tprkb_F105	20
2_tprkb_F106	20
2_tprkb_F107	20
2_tprkb_F108	20.5
2_tprkb_F109	20.5
2_tprkb_F110	20.5
2_tprkb_F111		21	end of experiment
2_tprkb_F112		21	end of experiment
2_tprkb_F113		21	end of experiment
2_tprkb_F114		21	end of experiment
2_tprkb_F115		21	end of experiment
2_tprkb_F116		21	end of experiment
2_tprkb_F117		21	end of experiment
2_tprkb_F118		21	end of experiment
2_tprkb_F119		21	end of experiment
2_tprkb_F120		21	end of experiment
2_tprkb_F121		21	end of experiment
2_tprkb_F122		21	end of experiment
2_tprkb_F123		21	end of experiment
2_tprkb_F124		21	end of experiment
2_tprkb_F125		21	end of experiment
2_tprkb_F126		21	end of experiment
2_tprkb_F127		21	end of experiment
2_tprkb_F128		21	end of experiment
2_tprkb_F129		21	end of experiment
2_tprkb_F130		21	end of experiment
2_tprkb_F131		21	end of experiment
2_tprkb_F132		21	end of experiment
2_tprkb_F133		21	end of experiment
2_tprkb_F134		21	end of experiment
2_tprkb_F135		21	end of experiment
2_tprkb_F136		21	end of experiment
2_tprkb_F137		21	end of experiment
2_tprkb_F138		21	end of experiment
