# Supplementary material for: Acute multi-sgRNA knockdown of KEOPS complex genes reproduces the microcephaly phenotype of the stable knockout zebrafish model
Source: PLoS One. 2018 Jan 18;13(1):e0191503. doi: 10.1371/journal.pone.0191503 (PMC5773193; doi:10.1371/journal.pone.0191503)
Supplement: S9 Table — Raw data of S3 Fig. (XLSX) [file pone.0191503.s012.xlsx]

## Sheet: Sheet1
Microhomology predictor (http://www.rgenome.net/mich-calculator/)
sgRNA	Microhomology Score (http://www.rgenome.net/mich-calculator/)	input (30bp to each side of the cleavage site)	Microhomology Score	Out-of-frame score	Observed frameshift rate
osgep sgRNA1	4551.8	GGTGTGGTCTGATGCTCTCACCTTGTCCAGGTGGGGTGATGTAAGTTCGTCTTGGGTTTG	4551.8	63.8648	56.7
osgep sgRNA2	3128.4	GTTTGGCAGTTTCGCCCGGTAGGAACCCTGAGGAGGTATAATGAGTTATGGTATCATGAT	3128.4	82.1698	44.7
osgep sgRNA3	3721.7	CTTTCAGGCCTGCTTCATCGAGAGCCTCCTGGAGGACCGTGAGGATCACACTGCGATGGT	3721.7	52.8656	61
tprkb sgRNA1	3561.3	GAAGGTGAACTGCTTTATTTGTTGCCACCAGGATCTGGAATGCATCCACAACCTTTATTA	3561.3	52.0119	44.3
tprkb sgRNA2	3197.8	GACCAACATCAATTTGCTGTCCATCCACCTTTGAGATGATGTCATCAATGTTAAGGGTCT	3197.8	64.9384	81
tprkb sgRNA5	4496.7	CGCCTTTTATTTCTCCATTTACTGCCATTTTCCTGAGCTCAGTCGCATTTTTCACATCTT	4496.7	76.2248	52.8
